# Supplementary material for: Transcriptome profile of goat folliculogenesis reveals the interaction of oocyte and granulosa cell in correlation with different fertility population
Source: Sci Rep. 2021 Aug 3;11:15698. doi: 10.1038/s41598-021-95215-z (PMC8333342; doi:10.1038/s41598-021-95215-z)
Supplement: Supplementary file 2 — Supplementary Information 2. [file 41598_2021_95215_MOESM2_ESM.xlsx]

## Sheet: Oocyte and GCs count
Gene ID	GO_LSO_1	GO_LSO_2	GO_LSO_3	GO_LSO_4	GO_LSO_5	GO_LMO_1	GO_LMO_2	GO_LMO_3	GO_LMO_4	GO_LMO_5	GO_LLO_1	GO_LLO_2	GO_LLO_3	GO_LLO_4	GO_LLO_5	GO_HSO_1	GO_HSO_3	GO_HSO_4	GO_HSO_5	GO_HMO_1	GO_HMO_2	GO_HMO_3	GO_HMO_4	GO_HMO_5	GO_HLO_1	GO_HLO_2	GO_HLO_3	GO_HLO_4	GO_HLO_5	LSG_10	LSG_5	LSG_7	LSG_8	LSG_9	LMG_10	LMG_5	LMG_7	LMG_8	LMG_9	LLG_10	LLG_5	LLG_7	LLG_8	LLG_9	HSG_10	HSG_5	HSG_7	HSG_8	HSG_9
ENSCHIG00000000001	0	0	0	0	0	0	0	0	0	1	0	0	0	0	0	0	0	0	0	0	0	0	0	0	0	0	0	0	0	0	0	0	0	0	0	0	0	0	0	0	0	0	0	0	0	0	0	0	0
ENSCHIG00000000002	38	89	3052	1089	907	65	296	2375	142	900	24	32	30	19	10	51	6547	4182	71	17	34	77	34	61	875	105	33	85	50	431	18772	3850	4621	684	14442	15667	11309	14467	8068	3162	16343	6803	230	114	5581	79140	6927	13003	3505
ENSCHIG00000000003	0	4	1	0	3	1	5	4	2	1	0	9	5	0	0	1	6	4	0	1	5	1	6	1	1	8	3	9	1	0	0	1	1	0	37	2	222	20	61	0	0	0	89	0	0	9	0	0	0
ENSCHIG00000000004	427	4659	2131	1054	1188	1992	1031	2822	6542	1247	988	2351	2097	68	680	1806	5697	7338	2064	681	1206	1030	2050	1359	1922	4407	1749	6944	1618	11248	128683	92074	17893	29952	35950	67465	55227	36555	23826	265495	814439	1012952	66327	86072	22188	1180765	49447	35488	35449
ENSCHIG00000000005	0	0	5	0	1	0	0	1	0	2	0	0	0	0	0	0	2	0	0	0	0	0	0	0	2	0	0	0	0	0	0	0	0	0	0	0	0	0	0	0	0	0	0	0	0	0	0	0	0
ENSCHIG00000000006	189	601	13940	3557	6525	673	4101	12455	402	6379	232	479	163	22	380	439	19261	6449	271	195	436	277	143	123	4622	448	419	363	170	580	8020	3316	2005	1203	10645	10568	9004	6196	3917	4718	9479	29584	1124	1118	1365	39972	3485	3513	1875
ENSCHIG00000000007	6	6	17	1	3	0	15	16	5	3	2	10	5	1	0	5	12	2	0	7	5	9	6	1	3	16	5	4	1	8	113	594	60	342	166	169	399	0	86	0	736	0	47	0	324	0	424	72	74
ENSCHIG00000000008	2	10	11	0	8	7	13	19	5	5	1	19	4	1	2	9	11	9	1	2	2	8	6	2	2	10	9	10	0	112	258	383	349	224	436	88	522	137	167	310	0	459	379	1356	0	2	123	114	157
ENSCHIG00000000009	0	2	2	0	1	2	0	7	0	4	0	10	2	0	0	4	4	1	3	4	2	6	0	5	3	9	6	7	3	0	119	229	183	0	15	47	383	41	4	0	0	0	20	0	0	0	9	0	4
ENSCHIG00000000010	262	1519	4766	966	3133	4011	811	5619	2834	2905	2047	2655	1387	27	3951	3953	6753	2475	1899	1719	1547	1702	891	843	3383	2127	3643	1088	2049	2186	9203	9998	3542	4344	7376	7157	9504	5854	2953	14734	19171	33946	5186	6528	2726	58528	6922	4219	3169
ENSCHIG00000000011	0	0	1	0	0	0	1	0	0	0	0	0	0	0	1	0	0	0	0	0	0	0	0	0	0	0	0	0	0	0	0	0	0	0	0	0	0	0	0	0	0	7	0	0	0	0	175	0	0
ENSCHIG00000000012	0	0	0	0	0	0	0	0	0	1	0	3	1	0	0	0	0	0	0	0	0	0	0	0	0	0	0	1	0	98	0	186	0	0	12	129	3	36	0	0	0	3350	146	0	0	0	0	0	55
ENSCHIG00000000013	0	1	2	0	2	3	1	0	2	1	2	7	1	0	2	0	1	0	1	0	1	0	0	0	2	0	0	6	1	0	0	42	55	0	36	0	209	11	35	0	0	0	16	0	0	0	1	0	0
ENSCHIG00000000014	0	0	0	0	0	0	0	0	0	0	0	0	0	0	0	0	0	0	0	0	0	0	0	0	0	0	0	0	0	0	0	0	0	1	0	0	0	0	0	0	0	0	0	0	0	0	0	0	0
ENSCHIG00000000016	67	65	835	622	818	94	184	1119	94	725	76	42	32	18	14	85	1189	800	145	81	48	53	25	64	758	52	22	33	40	302	3891	411	556	924	3496	4415	2698	1849	1933	585	1525	3791	221	298	1003	44078	2936	2044	995
ENSCHIG00000000017	0	0	0	0	0	0	4	3	0	0	0	1	0	0	0	0	1	1	0	0	0	0	1	0	1	1	4	2	1	0	0	0	0	0	0	0	0	0	0	0	0	0	0	0	0	0	0	0	0
ENSCHIG00000000018	1	0	2	1	0	0	2	0	0	0	0	2	0	0	0	0	2	0	0	0	0	0	0	0	1	0	0	0	0	0	0	3	104	0	4	18	26	45	3	0	0	3	0	0	0	0	0	115	238
ENSCHIG00000000019	13	16	1120	406	798	18	278	1146	7	747	7	23	10	5	14	21	2148	1050	13	10	34	29	7	7	335	24	18	32	6	206	1669	571	937	7	2827	1807	1757	1375	1242	151	265	209	35	19	1028	9337	1124	1643	1175
ENSCHIG00000000020	1	0	6	0	0	0	0	1	0	0	0	0	0	0	0	0	6	2	0	0	0	0	0	0	0	1	2	1	0	0	0	0	0	0	229	4	154	20	79	0	0	0	0	0	0	0	23	0	0
ENSCHIG00000000021	3	3	2134	514	796	18	206	2045	2	801	3	12	2	1	6	4	3243	1204	7	1	10	9	8	2	687	6	6	14	7	0	1189	391	277	157	1603	1665	1264	1433	902	3	32	27	2	3	337	370	501	1454	414
ENSCHIG00000000022	50	73	12198	3457	5897	155	2380	13725	70	5149	61	124	50	29	89	89	18528	7734	116	70	86	174	74	74	4008	68	68	91	32	396	5515	642	1369	35	7168	6798	3883	4640	3110	4667	3928	1141	257	2	2077	56249	4705	3384	1283
ENSCHIG00000000023	252	1268	20730	7001	9092	3600	1175	22715	1301	8701	1129	1290	440	28	1357	1747	31138	14965	1858	953	1316	684	314	278	6817	1012	568	366	334	282	5702	2687	1470	1297	6570	6055	6715	4929	2911	8744	8233	20898	941	4152	2338	60753	4156	3546	1425
ENSCHIG00000000025	0	4	4	2	7	5	7	9	1	7	2	10	3	0	4	3	10	2	3	1	1	2	1	0	3	0	5	1	2	4	58	5	104	2	577	100	615	266	82	0	3	14	3	0	65	0	259	110	214
ENSCHIG00000000026	0	0	4	0	0	0	2	3	0	2	0	0	0	0	0	0	4	1	0	0	0	0	0	0	1	0	0	0	0	1	0	1	4	1	125	15	219	20	35	0	0	0	0	0	0	0	55	0	69
ENSCHIG00000000027	0	3	14	0	5	5	2	8	0	6	3	0	0	0	2	3	20	2	6	1	1	4	0	2	7	1	1	1	1	0	9	1	13	6	7	52	171	28	0	3	3	2	0	0	258	101	23	165	53
ENSCHIG00000000028	321	1385	6864	2625	6746	4002	1688	7881	2542	5497	2135	1757	709	40	5297	3966	11349	5307	2823	1669	1592	1038	453	540	5792	1483	1887	551	1358	1437	20424	10345	3342	3991	12564	17250	13669	11117	6305	29081	45746	50803	4892	3257	4251	116859	10200	6000	5295
ENSCHIG00000000029	0	0	0	0	0	0	0	1	0	0	0	0	0	0	0	0	1	0	1	0	0	0	0	0	0	0	0	0	0	2	0	0	9	2	160	1	182	52	0	6	0	22	0	0	0	0	2	2	0
ENSCHIG00000000030	0	0	0	0	0	0	0	0	0	0	0	0	0	0	0	0	0	1	0	0	0	0	0	1	0	0	1	0	0	0	0	0	4	0	45	1	0	5	5	0	0	1	1	0	0	0	2	0	5
ENSCHIG00000000031	0	0	2	1	2	0	1	1	0	1	0	0	0	0	0	0	1	1	0	0	0	0	0	0	0	0	0	0	0	0	0	0	0	0	39	0	0	47	0	0	0	0	0	0	0	0	55	18	1
ENSCHIG00000000032	11	65	1930	487	1333	101	379	1466	125	1292	71	109	41	3	172	131	3680	1088	123	84	98	44	46	43	1516	91	55	57	53	508	7012	3616	2492	1118	10574	8480	7886	5807	3991	4057	22806	22464	2396	3058	3099	84907	7249	4641	2496
ENSCHIG00000000033	6	24	633	133	450	53	129	636	35	394	23	68	14	8	57	49	1392	679	35	28	51	26	29	20	411	58	30	38	16	294	2551	1420	1296	817	3380	3173	3071	2640	1270	4560	4786	7141	1088	184	1495	30229	2176	2206	1086
ENSCHIG00000000034	0	0	1	0	0	0	2	1	0	0	0	1	2	0	0	0	1	2	0	0	0	0	0	0	0	3	1	1	0	0	0	0	0	0	0	0	0	0	0	0	0	0	0	0	0	0	0	0	0
ENSCHIG00000000035	63	199	7346	2499	5084	913	1370	8753	339	4645	580	427	186	33	1065	870	10335	4848	552	390	524	262	181	178	2985	360	388	119	135	169	7933	3491	3142	1848	9782	9815	6699	6077	4047	6266	12029	12331	1391	30	1907	80541	8197	5249	2364
ENSCHIG00000000036	0	0	0	0	0	0	0	0	0	2	0	0	0	0	0	1	1	0	0	0	0	0	0	0	1	0	0	0	0	0	0	0	0	0	0	0	0	0	0	0	0	0	0	0	0	0	0	0	0
ENSCHIG00000000037	67	198	298	63	124	261	40	836	160	123	166	135	53	4	24	213	639	243	259	142	121	54	33	29	99	139	69	167	54	388	8146	5317	801	1748	2581	4204	3101	1508	949	10317	16591	25017	1931	4364	531	54088	2908	944	1438
ENSCHIG00000000038	0	0	0	0	0	0	0	0	0	0	0	0	0	0	0	0	0	0	0	0	0	0	0	1	0	0	0	0	0	0	0	0	0	0	0	0	0	0	0	0	0	0	0	0	0	0	0	0	0
ENSCHIG00000000039	2	1	6	2	10	6	9	0	0	14	4	0	2	7	0	1	0	0	6	6	0	7	2	8	5	1	0	0	8	12	0	0	43	0	0	0	0	0	0	0	0	0	0	0	0	0	498	35	0
ENSCHIG00000000041	0	0	0	1	0	0	0	0	0	0	0	0	0	0	0	0	0	0	0	0	1	0	0	0	0	0	0	0	0	0	0	0	0	0	0	0	0	0	0	0	0	0	0	0	0	0	0	0	0
ENSCHIG00000000042	0	0	0	0	0	0	0	0	0	0	0	0	0	0	0	0	0	0	0	0	0	0	0	0	0	0	0	0	0	0	0	0	0	0	0	0	0	1	2	0	0	0	1	0	0	0	0	0	0
ENSCHIG00000000043	4	0	0	0	0	0	0	1	0	0	0	0	0	0	0	0	0	0	0	5	0	0	1	0	0	0	0	0	0	0	0	0	0	0	0	24	0	0	0	0	0	0	42	0	0	0	0	0	0
ENSCHIG00000000044	0	0	0	0	0	0	0	0	0	0	0	0	0	0	0	0	0	0	0	0	0	0	0	0	0	0	0	0	0	0	1	4	1	0	0	0	0	0	1	0	0	1	0	0	5	0	0	0	0
ENSCHIG00000000045	0	0	0	3	0	0	0	0	0	0	0	0	0	1	0	0	0	0	0	1	0	0	0	0	0	0	0	0	0	0	0	0	0	0	0	11	17	0	0	0	0	0	0	0	0	0	0	0	0
ENSCHIG00000000046	0	0	0	0	0	0	0	0	0	0	0	0	0	0	0	0	0	0	0	0	0	0	0	0	0	0	0	0	0	0	0	0	0	0	0	0	0	41	1	0	0	0	3	0	0	0	0	0	0
ENSCHIG00000000047	5	3	0	3	3	2	6	1	1	1	1	2	0	1	3	4	3	3	1	3	0	1	4	5	0	0	0	0	1	0	0	98	55	0	246	178	0	13	90	0	0	0	27	53	0	0	132	306	0
ENSCHIG00000000049	3	3	1	1	0	5	3	3	3	1	2	0	2	1	0	2	2	3	2	2	1	9	2	1	0	5	1	5	0	0	0	0	0	0	0	0	0	0	0	0	0	0	0	0	0	0	0	0	0
ENSCHIG00000000050	8351	18477	20265	9861	9846	15197	6273	23128	12137	10076	9692	993	25783	7418	1728	12114	25011	17817	9580	11456	13452	24510	16919	12487	7635	17901	14588	27947	8099	152	18	280	10	2	105	139	199	157	168	0	1075	668	54	0	283	0	408	226	28
ENSCHIG00000000053	11	2	6	5	4	2	1	3	1	0	3	2	3	17	0	5	0	1	7	1	3	3	8	8	3	4	4	0	4	0	0	1	22	0	11	10	0	60	3	0	0	0	0	0	0	0	3	0	0
ENSCHIG00000000054	0	0	0	2	0	0	0	0	0	0	0	0	0	0	0	0	0	0	0	0	0	0	0	0	0	0	0	0	0	40	9	200	0	0	0	10	0	120	87	0	0	0	76	0	52	0	327	109	0
ENSCHIG00000000055	85	30	118	108	59	74	25	73	98	67	58	31	31	157	52	58	58	56	110	137	56	132	87	104	52	104	66	61	66	56	100	26	38	0	188	16	89	79	46	0	0	0	341	0	0	0	350	0	62
ENSCHIG00000000057	8028	7819	7102	10217	12075	13646	4976	6282	12957	12059	13583	31938	6285	8439	28113	12678	9358	9716	13676	12392	16877	9912	10564	10229	10061	11260	9233	6706	17901	39	2	0	0	0	0	8	0	0	0	0	0	0	83	0	0	0	232	159	0
ENSCHIG00000000058	42	9	3	4	3	2	8	1	4	6	8	7	0	18	9	5	0	5	3	3	3	1	1	4	10	4	2	3	1	0	0	0	20	0	0	0	0	0	0	0	1	0	0	0	0	0	0	0	7
ENSCHIG00000000059	0	0	1	0	0	0	0	0	0	0	0	0	0	0	0	0	0	0	0	0	0	0	1	0	0	0	0	0	0	0	0	0	0	0	0	81	0	0	26	0	0	0	0	0	0	0	0	0	0
ENSCHIG00000000060	0	0	0	0	0	0	0	0	0	0	0	0	0	0	0	1	3	2	0	0	0	0	0	0	0	0	4	0	0	21	61	0	0	0	0	1	0	2	12	0	0	0	0	0	0	0	0	0	0
ENSCHIG00000000061	3	0	0	7	3	1	0	0	3	0	3	0	1	1	4	0	2	0	7	5	1	0	1	3	0	0	0	1	0	54	20	97	0	0	0	28	34	2	0	0	98	1171	389	0	12	0	0	31	53
ENSCHIG00000000062	8	0	0	3	4	0	0	0	1	1	0	0	2	0	0	2	1	4	3	4	1	1	0	0	1	2	4	0	0	1	163	0	0	0	6	1	0	0	0	0	0	0	121	0	0	0	0	91	19
ENSCHIG00000000063	0	0	0	0	0	0	0	0	0	0	0	0	0	0	0	0	0	0	0	0	0	0	0	0	0	0	0	0	0	0	0	0	13	301	0	21	0	0	11	0	0	0	0	3	10	677	22	0	40
ENSCHIG00000000064	0	1	0	0	4	4	1	2	10	10	6	0	0	1	8	2	1	3	11	2	2	3	0	0	15	3	2	0	3	21	0	0	37	0	0	3	0	7	46	0	0	0	10	0	0	0	0	0	0
ENSCHIG00000000065	309	876	423	776	629	707	373	589	716	623	415	1252	318	166	1048	505	676	536	751	524	490	337	635	329	754	692	529	720	700	73	181	224	107	0	205	173	37	8	219	0	1	0	563	0	459	0	33	196	65
ENSCHIG00000000066	5	0	1	1	1	1	0	0	0	1	2	0	0	0	0	0	0	0	2	2	0	0	0	2	3	1	1	1	6	36	41	1	10	0	0	32	95	0	1	0	0	0	219	0	0	0	0	12	0
ENSCHIG00000000067	1	4	12	55	43	12	4	5	40	25	49	14	5	34	158	17	4	15	138	33	7	7	0	18	42	13	5	12	54	2	247	236	49	0	75	74	90	34	105	0	0	0	69	1	46	0	23	0	36
ENSCHIG00000000068	640	223	169	231	250	248	103	138	419	208	97	62	131	415	43	199	149	198	200	238	224	151	164	244	351	190	170	158	307	122	59	154	11	431	181	35	156	26	19	0	0	0	163	0	0	0	0	36	0
ENSCHIG00000000069	2222	5321	7886	5453	7145	7392	2034	10568	8172	6262	5841	2495	13809	4668	2241	5665	14023	9091	5157	6099	6640	8177	8326	5440	5673	9042	7041	13195	4319	78	0	0	14	0	0	0	0	0	6	0	0	0	0	0	15	0	0	0	0
ENSCHIG00000000070	1357	859	1224	2038	1493	1962	359	1169	1833	1769	1806	1524	1727	1881	2675	2192	1621	1662	2191	2771	1654	1953	1906	2337	1561	1378	1185	795	2135	0	296	3	0	0	109	27	38	25	23	0	540	0	18	0	66	0	0	29	0
ENSCHIG00000000071	220	73	91	75	68	53	203	52	67	50	45	89	66	189	28	45	89	66	45	46	50	65	64	56	38	78	40	39	31	112	125	16	0	35	334	69	114	89	66	0	105	1571	7	0	0	0	92	163	0
ENSCHIG00000000072	0	0	0	0	0	0	0	0	0	0	0	0	0	0	0	0	0	0	0	0	0	0	0	0	0	0	0	0	0	76	0	0	0	149	0	92	89	14	0	0	0	0	0	0	135	0	0	103	0
ENSCHIG00000000073	3779	1889	2245	4604	1874	1153	1377	1459	3576	1890	2168	4393	2049	4940	5732	1563	2016	2097	2077	2658	1125	2825	1705	3171	1918	1174	1285	1730	3352	359	100	104	160	272	104	299	205	244	322	0	1	0	253	0	299	0	233	40	61
ENSCHIG00000000074	1310	1206	653	779	1079	948	1196	614	1170	1134	830	1848	601	855	2130	680	1072	1286	603	657	940	769	356	854	959	562	603	934	945	195	198	71	559	0	123	322	242	162	240	137	0	0	351	144	356	63	370	205	224
ENSCHIG00000000075	3507	1616	1674	2314	2609	2090	1466	1262	3009	2764	2115	4500	1282	3670	5493	2223	1579	2300	1798	2352	2830	1741	1333	2588	2964	1423	1452	1648	2911	67	5	174	0	0	26	6	6	45	49	0	0	0	7	0	2	0	14	71	0
ENSCHIG00000000076	1313	746	322	628	882	747	1448	426	1010	926	783	136	452	911	230	745	532	887	606	610	755	471	334	709	1324	663	404	572	920	65	280	369	269	0	72	221	61	137	126	0	0	0	8	0	0	0	77	31	6
ENSCHIG00000000077	19	2	9	10	22	16	7	1	27	20	22	1	12	17	7	10	10	28	50	15	12	5	9	22	14	5	3	7	21	89	90	167	133	1	409	120	241	34	101	0	1	0	187	0	236	1086	80	170	75
ENSCHIG00000000080	0	0	0	0	0	0	0	0	0	0	0	0	0	0	0	0	0	0	0	0	0	0	0	0	0	0	0	0	0	0	0	0	0	0	0	0	0	0	0	0	0	0	0	0	0	0	0	0	0
ENSCHIG00000000081	0	0	0	0	0	1	1	0	0	0	0	0	0	0	0	1	0	0	0	0	0	0	0	1	0	0	0	0	0	0	0	0	0	0	0	0	0	0	0	0	0	0	0	0	0	0	0	0	0
ENSCHIG00000000082	21	18	17	17	7	22	16	3	9	17	8	1	0	19	6	7	1	10	2	20	12	8	9	3	18	13	7	8	16	94	43	0	0	20	12	30	58	16	1	0	0	0	0	0	92	0	1	0	75
ENSCHIG00000000083	0	0	0	0	0	1	2	0	0	0	0	0	0	0	0	1	0	1	0	0	1	0	0	0	0	0	0	0	0	0	0	0	0	0	0	0	0	0	0	0	0	0	0	0	0	0	0	51	0
ENSCHIG00000000084	10	53	32	25	40	43	18	52	22	38	29	0	30	0	12	44	16	25	20	25	32	35	44	15	52	89	22	27	9	93	45	2	0	0	29	27	99	259	56	0	0	220	17	0	20	201	66	67	106
ENSCHIG00000000085	0	0	0	1	2	1	0	0	2	0	0	0	1	7	3	0	0	0	2	3	0	1	2	0	2	1	0	0	1	0	0	0	0	0	0	0	0	0	0	0	0	0	0	0	0	0	0	0	0
ENSCHIG00000000087	41	310	39	19	80	104	359	55	72	78	66	212	52	115	74	97	57	121	40	70	306	28	71	89	97	256	62	135	35	8	125	0	20	0	171	106	10	2	3	0	0	0	26	1	0	2	7	116	0
ENSCHIG00000000089	3	0	0	2	1	5	1	1	3	3	8	0	1	4	0	2	0	5	9	3	0	0	1	3	5	4	0	0	4	1	0	0	0	110	33	7	8	3	0	0	0	0	0	1	0	0	27	0	1
ENSCHIG00000000090	1	0	0	0	0	0	0	0	0	0	0	0	0	1	0	0	0	0	0	0	0	0	0	0	0	0	0	0	0	0	2	27	0	0	0	75	0	0	0	0	0	0	0	0	0	0	0	86	0
ENSCHIG00000000091	0	0	0	0	0	0	0	0	0	0	0	0	0	0	0	0	0	0	0	0	0	0	0	0	0	0	0	0	0	0	0	0	0	0	0	0	1	0	0	0	0	0	0	0	0	0	0	0	0
ENSCHIG00000000092	0	0	0	0	0	0	0	0	0	0	1	0	0	0	0	0	0	0	0	0	0	0	0	1	0	0	0	0	0	0	0	0	0	3	0	0	0	0	0	0	0	0	0	0	0	0	0	0	0
ENSCHIG00000000093	157	95	144	139	119	177	29	81	84	113	110	374	67	164	285	153	105	111	105	127	207	131	189	113	78	135	136	80	111	0	0	39	0	0	2	0	0	0	0	0	0	0	18	0	15	0	0	0	0
ENSCHIG00000000094	0	0	0	0	0	0	0	0	0	0	0	0	0	1	0	0	0	0	0	0	0	0	0	0	0	0	0	0	0	0	0	0	0	0	0	0	2	11	0	0	0	0	0	0	0	0	0	0	0
ENSCHIG00000000095	0	0	0	0	0	0	0	0	0	0	0	0	0	0	0	0	0	0	3	0	0	0	0	0	0	0	0	0	0	30	0	0	136	0	40	45	136	10	2	11	0	0	82	577	0	0	295	46	5
ENSCHIG00000000096	4446	3724	3673	8759	11543	8845	3723	3987	10277	12467	10658	2608	4932	8050	11930	9141	5137	6828	12085	9764	5787	4701	5146	8332	7357	4062	4046	4863	14411	202	72	99	87	0	75	113	0	139	60	0	0	0	86	0	0	0	143	143	194
ENSCHIG00000000097	0	1	0	0	0	0	0	0	0	4	0	0	6	0	12	0	0	0	5	5	3	5	0	0	0	13	1	0	1	10	0	10	4	0	0	9	0	11	38	0	0	0	0	0	0	0	0	218	0
ENSCHIG00000000098	9	5	4	1	12	13	5	9	1	18	18	0	6	0	0	6	3	7	5	0	9	2	4	4	2	5	11	4	4	6	70	0	114	0	43	33	45	0	0	0	0	0	92	0	0	0	134	272	17
ENSCHIG00000000099	9	1	0	9	9	4	0	4	10	10	4	0	12	2	0	19	1	2	9	3	12	1	2	4	3	3	8	3	2	76	40	0	108	0	5	0	0	1	64	0	0	0	0	686	0	0	0	0	0
ENSCHIG00000000100	1229	751	556	768	941	654	1041	575	1029	1113	437	387	293	616	541	625	415	1066	622	430	882	464	252	619	499	431	325	756	657	312	72	305	504	1	197	266	123	485	227	73	0	0	172	701	77	70	389	379	199
ENSCHIG00000000101	55	16	26	15	3	9	23	15	14	11	0	4	7	21	0	6	3	13	6	10	18	10	11	5	3	18	7	24	1	158	24	37	138	0	58	2	0	0	100	0	0	0	10	0	0	0	53	1	0
ENSCHIG00000000102	3	15	3	3	0	4	6	2	1	0	14	0	1	0	1	8	4	9	15	24	7	10	4	8	7	24	8	2	14	0	0	0	0	0	0	0	0	0	0	0	0	0	0	0	0	0	0	0	0
ENSCHIG00000000103	0	0	0	0	0	0	0	0	0	0	0	0	0	0	0	0	0	0	0	0	0	0	0	0	0	0	0	0	0	0	0	0	0	0	0	3	0	0	0	0	0	0	48	0	0	0	0	29	0
ENSCHIG00000000104	197	54	157	453	148	105	24	76	111	146	181	78	57	436	172	117	112	100	150	317	63	141	133	472	120	92	93	50	140	117	32	57	150	322	94	87	174	324	62	0	0	0	244	37	552	0	122	134	43
ENSCHIG00000000105	754	148	267	1156	601	322	393	167	557	649	557	640	142	1139	1712	372	242	246	980	640	156	285	208	765	387	153	130	218	717	3	0	0	0	0	0	11	2	33	77	0	0	0	0	202	56	0	92	30	20
ENSCHIG00000000106	5	6	5	3	2	5	3	0	6	1	6	0	4	12	3	2	4	2	5	6	5	4	13	10	9	6	5	11	8	2	83	76	0	1	5	0	0	33	7	44	0	0	4	0	0	915	0	36	0
ENSCHIG00000000107	185	184	135	134	157	176	123	109	83	140	111	65	99	134	262	210	288	237	176	148	228	180	159	165	286	206	93	181	138	22	2	0	36	184	20	31	0	60	53	0	0	0	0	0	0	0	10	0	39
ENSCHIG00000000108	1254	652	795	1079	971	897	1095	636	1192	1171	683	863	475	1278	1404	744	714	988	1069	681	842	671	463	836	814	489	410	598	723	286	138	512	270	1	284	76	355	75	299	0	0	0	267	0	18	0	364	152	78
ENSCHIG00000000109	9	0	1	2	5	1	0	4	2	4	1	0	0	15	14	1	3	1	2	3	1	6	1	9	10	5	0	4	0	62	60	8	0	439	58	34	37	90	0	0	0	0	84	0	0	0	8	6	53
ENSCHIG00000000110	0	0	0	0	0	0	1	0	1	0	0	0	0	0	1	0	0	0	3	0	0	0	0	0	0	1	0	0	0	160	171	0	0	0	7	15	29	7	1	0	0	0	0	0	46	0	212	0	3
ENSCHIG00000000111	366	190	148	125	195	225	768	188	272	205	306	618	191	260	206	385	198	214	60	487	462	161	146	212	530	349	91	223	172	103	5	15	5	0	0	57	146	0	50	0	0	252	346	0	19	0	123	245	0
ENSCHIG00000000112	73	46	42	59	44	47	65	37	42	22	48	0	18	44	5	10	23	59	35	43	30	36	37	36	28	60	19	65	19	206	77	13	104	0	9	0	17	77	95	0	0	0	121	0	128	0	0	11	13
ENSCHIG00000000113	136	195	327	340	362	256	75	213	336	430	458	273	235	187	574	327	188	303	518	320	273	379	301	431	295	291	256	399	590	152	246	245	154	123	1	38	84	157	194	0	0	0	120	4	68	0	221	111	27
ENSCHIG00000000114	75	301	226	524	537	498	176	273	566	645	882	196	275	114	395	535	398	468	556	396	365	264	220	522	670	265	255	212	604	369	378	655	1126	800	908	546	983	853	751	1	1	0	675	137	553	132	1176	768	271
ENSCHIG00000000115	196	116	222	269	96	111	20	162	116	164	241	21	91	230	15	155	166	201	158	235	128	166	309	353	143	265	198	89	177	0	0	0	7	0	6	0	0	76	0	0	1322	0	0	1	0	0	0	125	11
ENSCHIG00000000116	0	0	0	0	0	0	0	0	0	0	0	0	0	0	0	0	0	0	0	0	0	0	0	0	0	0	0	0	0	0	0	0	0	0	0	0	14	20	8	0	0	0	0	0	0	0	5	0	0
ENSCHIG00000000117	0	2	0	0	3	10	2	14	3	5	4	0	13	1	0	5	7	8	10	4	8	10	2	8	5	8	3	9	7	0	0	0	0	0	0	0	0	0	0	0	0	0	0	0	0	0	0	0	0
ENSCHIG00000000118	0	0	0	0	0	0	0	0	0	0	0	0	0	0	0	0	0	0	0	0	0	0	0	0	0	0	0	0	0	28	8	0	16	1	0	0	26	63	14	0	0	0	0	0	0	0	0	0	0
ENSCHIG00000000119	1	2	0	0	0	1	0	0	0	0	0	0	0	0	0	0	0	0	0	0	2	0	2	0	0	0	0	0	0	0	0	0	0	0	0	1	0	21	0	0	0	0	0	0	0	0	1	0	0
ENSCHIG00000000121	9	0	1	0	0	0	5	0	0	0	0	0	0	7	0	1	0	5	0	2	2	2	1	1	1	0	0	0	0	2	0	0	0	0	154	0	0	32	1	0	0	0	0	0	0	0	0	0	0
ENSCHIG00000000122	0	1	1	0	0	0	0	1	0	0	0	0	0	0	0	0	0	0	0	0	2	0	0	0	0	0	0	0	0	34	0	0	0	0	0	0	0	37	0	0	0	0	0	0	0	0	0	0	0
ENSCHIG00000000123	5	1	4	0	1	3	1	3	1	2	0	0	0	1	6	0	6	5	1	0	1	2	2	4	3	0	0	1	1	0	0	0	0	0	0	13	0	1	0	0	0	0	25	0	0	0	0	13	1
ENSCHIG00000000124	132	103	22	34	32	80	84	12	29	53	84	1	8	74	1	86	13	59	43	130	66	36	39	28	79	79	43	33	38	9	0	0	0	0	0	139	23	0	0	0	0	0	0	0	0	0	5	0	0
ENSCHIG00000000125	49	15	36	69	19	69	13	24	31	13	15	23	21	70	88	33	5	25	75	28	11	42	35	42	26	13	9	39	20	67	174	2	1	66	117	41	0	117	87	0	0	0	18	0	0	0	1	31	101
ENSCHIG00000000126	0	0	0	0	0	0	0	0	1	0	0	0	0	1	0	0	0	0	2	0	0	0	0	0	0	0	0	0	0	23	43	0	0	1	5	31	17	0	0	0	0	0	81	0	0	0	0	0	54
ENSCHIG00000000127	2	33	12	22	14	25	11	21	27	22	18	0	41	6	4	18	3	11	27	9	28	9	11	22	33	39	17	6	22	99	21	6	96	0	166	37	0	12	13	0	0	0	57	429	0	0	356	12	50
ENSCHIG00000000128	344	52	209	1177	692	289	88	138	963	707	875	140	117	1167	1005	567	101	280	1692	1185	205	223	236	1312	598	107	114	106	795	59	86	229	298	0	172	62	61	127	22	0	0	0	206	0	0	0	42	77	13
ENSCHIG00000000129	1	0	4	0	0	0	0	2	0	1	0	0	0	1	0	0	0	0	1	6	1	0	0	0	0	0	0	0	0	1	0	0	46	0	35	0	0	0	6	0	0	0	0	0	0	0	0	0	1
ENSCHIG00000000131	138	141	18	34	51	102	180	9	76	53	59	17	20	49	9	126	24	76	64	75	127	29	51	26	104	126	67	151	48	0	0	0	0	0	0	0	0	0	0	0	0	0	0	0	0	0	0	90	0
ENSCHIG00000000132	0	10	16	17	22	28	6	5	32	28	45	3	8	10	37	39	19	24	53	12	15	3	1	16	12	19	22	2	28	353	92	443	31	418	202	168	260	55	149	0	108	0	159	1	66	2	81	343	28
ENSCHIG00000000133	0	0	0	0	0	0	0	0	0	0	0	0	0	0	0	0	0	0	0	0	0	0	0	0	0	0	0	0	0	0	3	0	0	0	0	24	0	0	6	0	0	0	0	0	0	0	0	0	0
ENSCHIG00000000134	1548	796	765	689	684	627	991	603	818	793	316	144	518	1146	145	416	527	745	438	414	716	603	403	645	731	528	369	703	441	45	232	0	0	60	0	80	0	8	0	0	0	0	63	0	0	0	0	98	3
ENSCHIG00000000135	1	0	0	0	0	0	3	0	0	0	0	0	0	2	0	0	0	0	0	1	0	0	0	0	0	0	0	0	0	92	101	0	6	0	24	62	0	9	10	0	0	0	0	0	1	0	0	0	0
ENSCHIG00000000136	116	97	125	122	111	93	84	76	132	148	195	166	55	232	194	176	66	111	174	249	72	84	63	136	133	79	49	79	133	110	6	0	478	8	251	71	257	108	74	20	615	0	19	292	5	0	8	361	117
ENSCHIG00000000137	27	58	35	16	13	43	111	20	17	19	24	6	40	21	3	15	6	22	18	9	13	16	21	18	16	34	20	27	7	3	89	0	0	0	0	25	0	15	16	0	0	0	0	0	107	0	0	0	14
ENSCHIG00000000138	4	29	35	19	28	33	30	54	53	48	36	16	24	15	24	48	25	51	60	31	17	26	26	55	43	40	34	44	59	122	129	25	127	0	82	147	62	185	27	103	0	0	216	340	0	0	3	119	268
ENSCHIG00000000139	89	338	297	789	1452	1499	111	500	1235	1803	1396	170	524	109	446	1475	429	858	1257	830	530	307	460	1219	1013	525	587	340	825	143	127	281	110	0	2	161	222	163	171	0	0	0	65	14	0	0	0	28	0
ENSCHIG00000000140	8303	16501	15094	6880	7443	10178	5378	16019	8503	6856	7288	8946	17515	5807	5461	7030	17691	10484	6974	7931	12306	17409	12999	7139	5777	15318	12002	19609	7156	2	0	0	0	0	65	23	177	33	127	0	0	0	63	0	0	0	34	0	143
ENSCHIG00000000141	4811	2595	2399	5300	4624	3388	2861	2027	5246	4752	3030	1318	1450	4216	3549	2737	1994	2883	8909	3781	2788	2336	1761	3453	3446	1818	1398	2327	4273	444	34	278	291	552	54	33	76	311	25	0	0	0	52	1	108	93	241	143	24
ENSCHIG00000000142	149	412	49	134	122	93	21	44	77	145	137	96	151	146	213	157	628	428	133	131	98	94	61	119	369	76	50	92	130	2	43	0	25	1	17	12	282	87	104	0	0	0	100	10	16	110	174	238	50
ENSCHIG00000000143	92	22	47	74	42	64	51	45	42	49	9	7	17	116	41	50	43	55	30	62	54	33	38	75	29	23	12	74	51	49	90	431	103	13	39	129	55	101	96	0	0	0	188	0	82	0	117	89	5
ENSCHIG00000000144	8	22	25	4	26	10	74	30	18	12	10	16	21	3	0	8	33	14	8	6	24	13	2	7	15	15	9	14	10	12	16	0	85	0	0	14	10	84	1	0	0	0	0	0	0	0	101	48	23
ENSCHIG00000000145	28	22	8	15	28	22	2	17	30	27	23	6	19	33	26	28	10	20	16	17	32	11	15	17	20	11	4	19	40	3	0	0	1	0	14	0	0	0	3	0	0	0	0	0	0	0	0	0	0
ENSCHIG00000000146	10	14	11	7	10	15	2	2	11	15	33	3	1	27	0	21	16	16	6	43	9	25	20	15	18	16	7	29	19	144	71	0	22	0	46	63	137	179	68	0	58	0	20	0	49	0	63	121	130
ENSCHIG00000000147	12	9	21	52	44	89	1	21	45	52	102	11	16	18	65	28	23	7	162	68	19	21	25	11	40	44	33	19	78	21	3	7	38	0	41	80	102	23	0	922	0	0	20	96	0	0	24	44	22
ENSCHIG00000000148	0	0	0	0	0	0	0	0	0	0	0	0	0	0	0	0	0	0	1	0	0	0	0	0	0	0	0	0	1	0	16	2	145	0	5	0	0	68	0	0	0	0	11	0	0	0	0	0	0
ENSCHIG00000000149	0	0	0	0	0	0	0	0	0	0	0	0	0	0	0	0	0	0	0	0	0	0	0	0	0	0	0	0	1	0	6	0	2	0	1	0	124	0	27	0	0	0	147	0	112	0	0	224	0
ENSCHIG00000000150	9	0	2	12	4	0	0	0	2	0	0	1	0	20	1	4	1	2	0	6	0	2	5	5	1	0	0	0	0	0	0	0	0	0	0	12	0	0	0	0	0	0	0	0	0	0	0	0	0
ENSCHIG00000000151	346	166	73	81	111	137	308	57	183	105	107	239	40	165	57	95	50	126	67	72	263	110	71	73	118	192	65	107	62	92	0	3	18	0	221	7	118	20	13	947	0	0	138	0	0	1216	56	1	0
ENSCHIG00000000152	12	19	58	53	99	39	51	42	75	97	133	79	48	23	37	59	23	72	47	24	129	32	24	38	61	52	62	77	83	159	11	0	0	1	0	109	30	80	2	0	0	0	10	0	0	0	180	1	0
ENSCHIG00000000153	4	0	0	0	0	0	0	0	0	0	0	0	0	1	0	0	0	0	0	0	0	0	0	0	0	0	0	0	0	0	0	0	1	0	0	52	0	0	2	0	0	0	0	0	0	0	0	0	0
ENSCHIG00000000154	1	2	0	2	0	1	0	0	0	0	1	0	0	1	4	0	0	0	0	0	0	6	7	0	0	11	1	0	0	6	0	26	3	1	0	4	0	8	3	0	0	0	23	0	2	0	154	31	0
ENSCHIG00000000155	1	0	0	0	0	0	0	0	0	0	0	0	0	0	0	0	0	0	0	2	0	0	0	0	0	0	0	0	0	0	2	49	0	0	0	8	0	28	0	0	0	0	0	0	0	0	0	0	0
ENSCHIG00000000156	1	0	0	0	1	4	0	0	0	1	0	0	0	0	0	0	0	0	0	0	0	0	0	0	0	0	0	2	0	38	231	0	4	3	0	0	46	31	19	0	0	0	0	0	28	0	109	0	0
ENSCHIG00000000157	0	0	0	0	0	0	0	0	0	0	0	0	0	0	0	0	0	0	0	0	0	0	0	0	0	0	0	0	0	31	0	0	0	0	0	8	0	23	0	0	0	0	0	0	0	0	0	142	0
ENSCHIG00000000158	31	50	33	37	34	39	44	35	38	26	7	0	38	13	0	35	11	43	9	8	33	56	17	31	22	39	19	23	37	45	19	13	155	0	423	100	0	36	65	0	0	175	124	0	0	0	134	81	183
ENSCHIG00000000159	76	126	284	243	210	229	29	219	217	241	179	245	246	207	255	308	346	268	251	1129	291	1473	1147	1313	263	241	120	140	106	45	43	18	90	0	9	15	3	169	5	0	299	0	0	0	0	0	0	67	0
ENSCHIG00000000160	0	2	0	2	1	0	0	1	0	3	2	0	0	0	0	3	1	0	0	2	0	0	0	0	1	0	1	0	0	0	0	0	0	0	0	0	0	0	0	0	0	0	0	0	3	0	69	0	0
ENSCHIG00000000162	2695	2832	2156	1897	2213	2108	4272	2048	3044	2377	1868	1191	1572	2307	1192	1809	2612	2356	2028	1758	2459	1662	1311	1756	1856	2133	1494	3057	2315	226	487	815	133	21	70	230	219	383	211	112	80	0	153	2	427	713	138	588	75
ENSCHIG00000000163	1057	862	1255	2495	1748	1469	425	1045	1547	1897	2297	75	1364	1844	794	1521	1102	1135	2699	1914	811	1453	1434	1592	1319	855	792	791	1253	0	144	181	164	0	267	95	0	0	39	0	0	0	0	0	0	17	0	240	0
ENSCHIG00000000164	1	0	0	2	0	0	0	0	0	0	0	0	0	0	9	5	0	0	0	0	4	0	0	0	0	0	1	0	0	40	153	37	34	17	261	130	101	149	288	0	0	1940	227	1065	126	0	181	603	89
ENSCHIG00000000165	1	10	2	0	2	6	2	3	3	1	12	0	1	0	0	2	6	4	0	18	18	1	1	2	4	16	2	5	0	0	0	0	0	0	27	55	0	10	3	0	0	0	12	0	0	0	0	0	0
ENSCHIG00000000166	0	0	0	0	0	0	0	0	0	0	0	0	0	0	0	0	0	0	0	0	0	0	0	0	0	0	0	0	0	0	0	0	0	0	0	0	0	0	79	0	0	0	0	0	0	0	0	0	0
ENSCHIG00000000167	4813	4652	6823	4141	5283	5121	4670	7366	5136	5680	3912	29844	12097	3802	7205	3739	6253	3776	2680	4785	6669	7936	7389	4197	3497	6432	3914	6530	4113	81	47	48	0	0	45	111	78	16	5	0	0	0	52	0	0	0	0	2	4
ENSCHIG00000000168	0	0	0	0	0	0	0	0	0	0	0	0	0	0	0	0	0	0	0	0	0	0	0	0	0	0	0	0	0	63	18	1	0	0	0	46	0	32	24	0	0	0	64	0	139	0	0	4	62
ENSCHIG00000000169	106	199	211	193	162	160	72	222	244	189	275	4	195	151	36	152	178	197	222	110	110	112	98	154	150	164	110	195	119	139	26	305	213	0	187	78	129	75	53	0	0	0	56	0	151	0	0	166	30
ENSCHIG00000000170	319	142	125	103	115	131	103	119	200	131	139	45	119	236	94	96	105	140	151	84	90	136	113	149	111	136	94	86	182	50	0	40	75	0	31	24	190	66	68	0	0	0	47	0	0	0	6	0	23
ENSCHIG00000000171	0	0	1	1	1	3	0	0	0	1	0	0	0	0	0	3	0	0	0	0	0	0	0	2	0	0	0	0	0	24	121	0	0	0	0	0	20	4	0	0	0	0	82	54	7	0	41	42	24
ENSCHIG00000000173	0	3	0	0	1	0	0	0	0	0	1	0	0	0	0	0	11	4	0	1	0	0	0	0	0	0	0	0	0	180	73	202	255	106	135	94	81	254	113	296	2953	0	94	13	246	0	123	23	53
ENSCHIG00000000174	214	250	193	337	543	433	171	159	609	569	401	250	176	198	428	551	294	578	789	441	519	202	161	622	820	212	367	268	1302	104	40	45	154	0	0	24	141	22	54	0	0	0	60	0	15	0	125	262	65
ENSCHIG00000000175	0	0	0	0	0	0	0	0	0	0	0	0	0	1	0	0	0	0	0	1	0	0	0	0	0	0	0	0	0	0	14	0	0	2	0	0	0	0	0	0	0	0	0	0	56	0	0	0	0
ENSCHIG00000000176	53	164	227	94	153	153	176	256	169	185	293	48	187	62	164	165	374	244	162	148	253	227	180	238	137	179	179	286	173	63	218	67	553	460	330	172	277	665	227	0	0	0	64	0	78	0	216	465	0
ENSCHIG00000000177	11	1	7	0	3	2	1	3	4	0	3	2	3	5	0	1	3	3	2	5	2	3	4	1	1	1	1	1	2	0	2	0	0	15	49	26	0	0	0	0	0	0	0	0	0	0	0	134	0
ENSCHIG00000000178	0	0	0	0	0	0	0	0	0	0	0	0	0	0	0	0	0	0	0	0	0	0	0	0	0	0	0	0	0	0	0	0	0	1	0	0	46	23	1	0	0	0	0	0	0	0	0	2	0
ENSCHIG00000000179	3276	3503	1435	1821	4275	5739	2602	1314	2463	4666	7770	10212	1120	1876	8069	8115	1478	4194	5580	8736	7861	1871	4253	4588	7395	5207	2393	2755	4500	114	260	609	189	0	0	205	487	238	407	0	0	0	275	789	250	0	83	273	427
ENSCHIG00000000180	10	6	4	8	9	6	0	0	18	7	5	0	3	3	2	8	0	3	13	3	3	0	5	5	6	1	5	1	4	101	267	3	90	1	19	19	279	96	119	0	0	0	35	0	277	0	160	279	0
ENSCHIG00000000181	0	0	0	0	0	0	0	0	0	0	0	0	0	0	0	0	0	0	0	0	0	1	0	0	0	0	0	0	0	0	7	0	0	0	19	3	4	0	0	0	0	0	0	0	49	0	0	0	0
ENSCHIG00000000182	2	1	9	1	0	0	0	0	0	0	1	0	0	2	1	0	0	0	0	0	1	8	1	2	0	0	0	0	0	0	0	2	0	0	0	60	0	0	0	0	0	0	0	0	0	0	0	16	0
ENSCHIG00000000183	4	0	2	3	0	0	0	0	0	0	0	0	11	12	0	0	0	2	0	1	0	2	1	0	0	0	2	0	1	10	0	79	0	231	155	0	0	14	24	0	0	0	9	99	61	4	0	0	31
ENSCHIG00000000184	0	0	0	0	0	0	1	0	0	1	0	0	0	0	0	0	0	1	1	0	2	2	0	0	0	0	0	0	0	0	0	0	0	0	0	0	0	0	0	0	0	0	0	0	0	0	0	0	0
ENSCHIG00000000185	21	6	8	6	4	1	3	4	2	6	7	0	6	20	0	4	1	3	8	1	8	5	3	3	0	8	4	0	0	0	64	6	47	0	0	0	0	0	3	0	0	0	25	0	0	0	0	110	49
ENSCHIG00000000187	0	0	0	0	0	0	0	0	0	0	0	0	0	0	0	0	0	0	0	0	0	0	0	0	0	0	0	0	0	0	0	0	0	0	0	0	0	45	77	0	0	0	0	0	0	0	0	0	35
ENSCHIG00000000188	0	0	0	0	0	0	4	0	0	0	0	0	2	0	0	0	0	0	0	1	0	0	0	0	0	0	0	2	0	0	0	0	2	0	0	0	0	7	23	0	0	0	0	0	47	0	0	0	0
ENSCHIG00000000189	4	11	12	6	3	6	10	10	3	8	2	0	0	22	0	5	8	0	4	6	3	6	7	4	2	11	4	3	2	37	2	117	0	0	0	3	0	2	60	0	0	0	0	0	0	1189	0	107	0
ENSCHIG00000000190	0	0	0	0	0	0	0	0	0	0	0	0	0	0	0	0	0	0	0	0	0	0	0	0	0	0	0	0	0	1	0	0	0	0	0	0	0	0	0	0	0	0	0	0	0	0	1	0	0
ENSCHIG00000000191	0	0	1	6	50	15	0	0	39	43	29	1	0	0	31	26	7	12	77	12	4	0	0	4	50	0	2	2	32	20	0	0	0	0	86	75	0	0	47	0	0	0	0	0	33	0	455	0	7
ENSCHIG00000000192	405	588	671	624	593	516	217	754	448	552	541	132	1285	537	366	433	750	480	495	464	440	734	790	607	381	659	527	426	432	0	0	0	0	0	0	0	0	0	0	0	0	0	0	0	0	0	1	0	0
ENSCHIG00000000195	112	5	274	99	249	359	241	10	248	317	15	7	1380	155	16	14	385	301	8	93	49	130	294	174	141	267	16	314	14	0	0	0	43	0	0	0	0	0	0	0	0	0	0	0	0	0	0	0	0
ENSCHIG00000000196	3	0	0	3	2	0	0	1	0	1	1	0	0	2	0	0	2	1	4	0	1	0	2	1	3	0	0	0	4	0	0	0	0	0	0	19	0	0	0	0	0	0	2	1	1	0	0	0	0
ENSCHIG00000000197	4	0	0	3	0	0	0	0	0	0	0	0	0	0	0	0	0	0	1	0	0	0	0	0	0	0	0	0	0	43	64	21	21	0	0	43	128	3	0	0	0	0	10	0	0	0	14	194	16
ENSCHIG00000000198	2994	1166	1360	1228	937	938	1634	1067	1695	1058	615	1432	484	1793	1188	736	909	1334	637	702	1461	924	737	1031	895	987	533	1170	650	510	453	753	437	238	643	293	374	154	417	2	101	0	569	1433	345	0	120	206	194
ENSCHIG00000000199	0	0	0	0	0	0	0	0	0	0	0	0	0	0	0	2	0	0	0	0	0	0	0	0	0	0	0	0	0	5	0	0	0	0	0	0	0	12	0	0	0	0	16	0	0	0	9	0	0
ENSCHIG00000000200	0	0	0	1	1	0	0	0	0	3	0	0	0	1	0	0	0	0	0	1	0	0	0	1	0	0	0	0	0	117	0	0	0	0	19	0	0	0	37	0	0	0	0	0	0	0	0	23	14
ENSCHIG00000000201	391	430	61	682	1271	1019	197	56	1030	1247	2714	64	64	427	278	1955	78	468	2881	2035	522	153	229	956	2653	363	253	275	1082	0	89	0	0	0	0	15	22	4	100	0	0	0	64	0	0	0	0	198	0
ENSCHIG00000000202	0	0	0	0	0	0	0	0	0	0	0	0	0	0	0	0	0	0	0	0	0	0	0	0	0	0	0	0	0	0	0	0	0	0	0	0	0	14	0	0	435	0	148	0	0	0	0	0	0
ENSCHIG00000000203	0	0	0	0	0	1	0	0	0	0	0	0	0	0	0	0	0	0	0	0	0	0	0	0	0	0	0	0	0	0	0	0	1	1	0	0	0	0	0	0	0	0	0	0	0	0	0	0	0
ENSCHIG00000000204	1	17	3	2	11	18	14	3	14	8	20	7	7	2	12	16	15	33	2	18	10	16	11	8	32	19	6	25	6	0	0	0	0	0	0	0	0	0	0	0	0	0	0	0	1	3	0	0	0
ENSCHIG00000000205	207	73	60	57	51	71	133	45	105	51	31	1	110	130	13	46	112	119	30	41	72	60	53	56	51	50	40	79	89	43	15	0	226	0	244	0	40	1	60	0	0	0	73	0	3	0	218	148	0
ENSCHIG00000000206	1216	1030	936	954	587	571	642	747	744	651	306	191	348	1207	192	364	700	662	361	564	663	920	511	777	437	502	317	658	604	560	453	495	118	1037	340	126	254	204	234	0	411	0	254	1024	84	0	95	627	406
ENSCHIG00000000207	1513	604	351	414	488	577	574	341	490	450	335	36	381	856	30	364	341	466	401	688	520	493	350	404	628	412	299	490	271	23	6	0	96	38	15	0	0	0	15	0	0	0	3	0	0	0	0	0	0
ENSCHIG00000000208	66	2	12	17	2	1	14	1	2	5	1	21	2	56	8	1	1	2	1	4	3	8	2	9	2	2	1	6	1	106	5	0	119	0	0	1	0	19	41	0	0	0	0	0	0	0	0	17	16
ENSCHIG00000000209	1	0	0	0	0	0	0	0	0	0	0	0	0	0	0	0	0	0	0	0	0	0	0	0	0	0	0	0	0	48	0	0	0	0	47	16	0	26	0	0	0	0	0	0	0	0	0	0	0
ENSCHIG00000000210	84	31	106	55	14	30	6	29	22	15	25	14	1	109	19	16	20	11	14	82	23	81	29	54	23	16	16	19	11	86	0	88	0	134	7	40	33	69	59	0	1	0	26	0	0	0	1	36	1
ENSCHIG00000000211	1611	2064	2879	2380	1835	2652	812	2870	2208	2260	2106	6435	3755	1442	3490	2326	3575	3046	2081	1996	3554	2833	2345	2372	1896	3293	2786	2340	2288	1	0	0	0	0	0	51	84	0	3	0	0	0	0	0	0	0	0	0	0
ENSCHIG00000000212	155	325	252	276	421	363	290	191	265	383	375	110	218	344	170	459	286	335	322	365	432	251	281	323	319	514	400	401	336	6	81	0	16	0	28	84	287	118	150	0	0	0	86	0	0	0	6	98	0
ENSCHIG00000000213	213	81	287	1064	600	286	62	93	667	640	600	87	126	573	670	377	154	290	1449	729	119	422	266	838	428	154	178	142	404	153	29	12	95	0	48	44	70	109	110	1	0	0	269	5	0	0	115	106	0
ENSCHIG00000000214	864	515	406	1730	1837	1135	1093	379	2472	2008	2530	1432	348	1255	3452	1885	507	904	2965	2202	906	471	707	1573	1992	635	508	489	2625	1	29	63	0	0	4	69	428	10	68	0	0	1	14	0	81	0	0	302	175
ENSCHIG00000000215	1263	445	471	1156	1938	1199	368	544	1723	2028	1559	1851	678	1209	5373	1587	571	771	2043	1620	1184	595	439	1182	1853	562	464	415	2736	3	155	349	0	0	0	0	0	0	46	0	0	0	0	1	0	0	0	22	0
ENSCHIG00000000216	35	19	14	96	72	34	16	13	95	83	43	49	0	68	83	52	19	40	112	34	61	27	19	96	72	28	21	18	71	46	72	279	258	418	131	94	78	88	118	0	34	0	0	317	60	0	292	130	102
ENSCHIG00000000217	0	0	0	0	0	0	0	0	0	0	0	0	0	0	0	0	0	0	0	0	0	0	0	0	0	0	0	0	0	0	0	0	0	0	0	0	0	21	0	0	0	0	0	0	0	0	0	0	0
ENSCHIG00000000218	0	0	0	0	0	0	2	0	0	0	0	0	0	0	0	0	0	0	0	0	0	0	0	0	0	0	0	0	0	0	0	0	0	0	0	0	0	0	0	0	0	0	0	0	0	0	0	0	0
ENSCHIG00000000219	0	0	0	0	0	0	0	0	0	0	0	0	0	0	0	0	0	0	0	0	0	0	0	1	0	0	0	0	0	0	4	121	45	0	440	37	0	13	21	0	0	0	29	0	148	0	74	22	16
ENSCHIG00000000220	0	0	0	0	0	0	0	0	0	0	0	0	0	1	0	0	0	0	0	0	0	2	0	0	0	0	0	0	0	26	0	4	1	85	0	0	10	35	52	7	0	0	0	0	0	0	154	0	0
ENSCHIG00000000221	9	0	0	0	0	1	0	0	2	0	0	0	1	0	0	0	0	1	0	0	0	0	2	0	0	0	0	0	1	4	0	0	0	0	0	0	3	0	2	0	0	0	0	0	276	0	138	0	36
ENSCHIG00000000223	0	0	0	0	0	0	0	0	0	0	0	0	0	0	0	0	0	0	0	0	1	0	0	0	0	0	0	0	0	0	0	0	0	0	0	0	0	30	19	0	0	0	0	0	0	0	0	2	13
ENSCHIG00000000224	963	564	756	469	373	344	810	521	618	450	190	526	361	1465	306	299	595	659	159	264	671	676	442	645	397	503	260	554	266	93	100	123	140	434	0	45	204	34	169	0	44	0	11	0	0	25	0	50	20
ENSCHIG00000000225	11	4	2	1	2	4	2	2	3	1	10	0	0	7	12	13	0	4	7	43	5	7	5	0	19	10	4	5	11	1	14	8	0	0	8	8	0	39	0	0	0	0	57	509	0	0	0	0	0
ENSCHIG00000000226	13	1	13	9	19	26	2	10	29	30	20	11	25	4	11	29	0	6	21	20	6	24	31	28	14	21	11	18	5	33	0	152	0	54	35	15	0	0	38	0	0	0	53	0	190	0	0	110	23
ENSCHIG00000000228	1	19	20	31	25	26	6	24	32	12	30	3	12	23	14	14	5	23	14	37	6	14	16	16	14	12	17	11	25	60	0	0	0	0	0	0	0	0	1	0	0	0	0	0	0	0	0	151	54
ENSCHIG00000000229	8	5	1	3	0	0	0	0	1	0	2	0	0	2	0	1	0	0	2	5	0	1	1	2	0	2	0	0	0	0	59	0	0	0	0	7	0	0	34	0	0	0	6	0	147	0	0	2	0
ENSCHIG00000000230	16	9	11	29	35	23	0	11	17	27	31	39	12	38	82	34	25	22	76	52	21	34	13	19	41	17	12	27	37	45	0	0	0	0	0	58	15	8	6	0	0	0	0	0	0	0	0	0	0
ENSCHIG00000000231	0	0	0	0	0	1	0	0	0	0	0	0	0	0	0	0	0	0	0	0	0	0	0	0	0	0	0	0	0	85	17	1	171	0	0	8	179	64	77	0	0	0	151	0	0	0	0	137	14
ENSCHIG00000000232	1	0	0	4	1	0	1	0	1	0	9	0	0	8	0	0	0	0	3	1	0	0	0	0	3	0	1	0	2	65	68	7	132	0	283	104	0	84	47	800	0	0	301	0	172	0	89	129	0
ENSCHIG00000000233	29	25	15	137	200	64	3	42	171	177	97	33	21	97	192	89	31	69	152	68	32	19	34	82	163	24	26	15	216	158	0	35	0	0	0	62	0	54	7	0	0	0	59	0	0	0	189	182	25
ENSCHIG00000000234	0	0	0	0	0	0	0	0	0	0	0	0	0	0	0	1	0	0	0	1	0	0	1	0	0	0	0	0	0	1	0	0	0	0	0	0	0	0	0	0	0	0	0	0	17	0	0	0	0
ENSCHIG00000000235	7	8	1	7	12	31	4	5	14	14	13	0	2	2	0	25	2	12	28	24	7	10	7	9	20	12	11	10	10	29	0	0	0	0	0	0	0	0	0	0	0	0	0	0	0	0	0	0	0
ENSCHIG00000000236	2	11	3	5	3	8	0	2	6	5	2	2	8	5	5	4	6	5	3	2	7	10	5	11	1	5	4	6	8	140	38	0	1	0	0	0	0	56	56	0	0	0	87	0	0	0	181	0	0
ENSCHIG00000000238	149	112	25	40	18	49	244	57	50	24	16	1	14	49	0	35	26	68	47	60	88	46	32	35	56	138	21	93	28	0	0	0	0	0	0	0	0	0	0	137	0	0	0	0	0	0	2	0	0
ENSCHIG00000000239	660	487	383	519	602	336	387	283	694	617	805	392	293	728	705	442	278	387	595	625	477	487	385	917	712	331	251	289	876	243	49	236	276	152	204	51	180	86	268	0	0	0	102	67	74	0	283	52	119
ENSCHIG00000000240	34	50	48	65	65	37	46	42	91	79	49	55	50	60	78	35	33	75	50	44	40	68	32	53	84	35	46	25	80	104	81	85	1	92	4	162	6	95	58	0	0	0	261	0	4	2486	0	0	0
ENSCHIG00000000241	1752	764	581	634	677	575	1796	450	829	610	423	1468	595	1091	718	456	470	570	468	464	816	606	321	453	491	364	370	765	632	106	262	0	85	0	53	4	36	52	17	0	0	0	8	1	0	0	0	71	87
ENSCHIG00000000242	206	187	319	429	396	255	106	98	307	377	256	202	170	324	260	260	117	172	489	337	189	441	297	420	247	145	103	141	372	280	5	398	84	0	26	161	18	102	233	0	0	0	0	0	0	0	168	2	0
ENSCHIG00000000243	0	44	24	21	14	40	11	18	11	10	34	0	24	6	7	43	32	40	20	22	16	34	5	8	29	37	44	38	18	42	21	20	35	169	61	30	56	15	38	0	0	0	35	0	0	0	109	129	154
ENSCHIG00000000244	25	22	27	54	32	34	5	11	38	33	31	70	1	55	60	46	1	35	53	44	10	34	4	53	24	11	21	13	19	130	210	228	195	380	108	237	203	116	262	0	32	0	72	0	8	0	381	248	214
ENSCHIG00000000245	7	6	5	11	33	27	15	7	26	30	29	0	13	16	2	11	27	11	25	9	18	3	14	21	24	17	6	10	27	21	0	0	0	0	113	63	27	0	0	0	0	0	60	0	0	0	0	0	0
ENSCHIG00000000246	0	0	1	0	0	0	0	0	0	0	0	0	0	0	0	0	0	0	2	2	0	0	0	0	0	0	0	0	0	78	77	0	0	0	16	0	0	66	0	0	0	0	4	0	0	0	17	0	0
ENSCHIG00000000247	1010	759	820	1930	1243	1157	1180	695	1897	1403	895	1950	684	904	2247	978	696	959	2041	1244	947	799	819	1194	659	623	442	617	1081	84	190	196	291	2	81	164	132	38	40	0	0	0	78	0	1	689	92	108	331
ENSCHIG00000000248	1252	1649	1838	1228	706	802	1349	1645	986	999	640	5591	1622	906	2285	777	1396	1587	788	686	1362	1827	1043	1118	514	1788	1088	4442	653	182	284	325	78	0	495	59	229	7	76	0	0	0	200	0	0	1	43	76	66
ENSCHIG00000000249	6	54	32	30	33	53	25	25	31	51	25	0	64	15	17	48	29	59	30	27	48	20	17	41	36	36	24	35	55	17	40	0	133	0	0	25	0	71	28	0	0	0	108	0	0	0	0	76	39
ENSCHIG00000000250	6	13	25	20	38	39	1	15	60	54	18	2	44	12	42	67	19	68	43	31	20	14	16	37	42	7	47	14	61	0	0	0	0	1	0	39	48	25	112	0	0	0	0	36	0	0	142	0	0
ENSCHIG00000000251	0	0	0	0	7	2	6	0	5	5	7	0	6	0	1	0	6	1	4	0	0	0	0	2	1	5	0	0	6	5	92	0	94	617	12	5	214	67	98	0	0	0	0	629	0	0	23	57	65
ENSCHIG00000000252	0	0	0	0	0	0	0	0	0	0	0	0	0	0	0	0	0	0	0	0	0	0	0	0	0	0	0	0	0	0	0	0	0	0	0	0	0	22	0	0	0	0	0	0	0	0	0	0	0
ENSCHIG00000000253	0	4	1	3	2	0	0	3	0	1	5	0	6	0	0	1	1	0	1	2	4	2	0	1	4	0	3	0	3	129	20	62	0	18	43	0	0	52	53	0	0	0	0	0	0	0	0	0	1
ENSCHIG00000000254	91	24	30	50	11	18	3	11	28	17	37	0	12	87	13	19	24	18	39	33	19	34	15	41	16	18	8	28	34	79	138	0	15	0	186	99	141	115	2	0	324	0	195	0	0	0	295	7	14
ENSCHIG00000000255	598	1286	761	1766	2594	2639	486	1115	2629	2506	2777	232	948	507	593	2244	1453	1961	3228	1883	1261	738	1174	1751	2482	1314	1026	1461	3072	65	44	187	38	0	8	2	138	63	61	0	0	538	176	0	1	0	1	83	0
ENSCHIG00000000256	0	0	0	0	0	0	0	0	0	0	0	0	0	0	0	0	0	0	0	0	0	0	0	0	0	0	0	0	0	0	0	0	0	0	0	0	0	0	0	0	0	0	0	0	0	0	0	0	0
ENSCHIG00000000257	1504	850	711	1480	1366	1213	406	755	1749	1444	1003	1374	450	1670	1243	981	750	1301	1168	926	1344	705	599	1468	1074	707	561	632	1464	57	242	1	14	364	187	32	116	11	10	300	0	0	208	10	62	0	204	32	13
ENSCHIG00000000258	0	0	0	0	0	0	0	0	0	0	0	0	1	0	0	0	0	0	0	0	1	0	0	0	0	0	0	0	0	0	145	0	0	0	0	0	0	16	2	0	0	0	0	0	0	0	0	58	0
ENSCHIG00000000259	0	0	0	0	0	0	0	0	0	0	0	0	0	0	0	0	0	0	0	0	0	0	0	0	0	0	0	0	0	1	0	0	1	0	0	1	0	1	0	0	0	0	1	0	0	0	0	1	0
ENSCHIG00000000262	0	0	0	0	0	0	0	0	0	0	0	0	0	0	0	0	0	0	0	0	0	0	0	0	0	0	0	0	0	0	0	0	0	0	0	0	0	0	2	0	0	0	0	0	0	0	0	0	0
ENSCHIG00000000263	1	0	1	0	1	0	0	1	0	0	0	0	0	0	0	2	0	0	0	0	0	0	0	0	0	0	0	0	0	0	0	70	0	0	63	3	0	11	0	0	0	0	0	0	0	0	0	0	0
ENSCHIG00000000264	0	0	0	0	0	0	0	0	0	0	0	0	0	0	0	0	0	0	0	0	0	0	0	0	0	0	0	0	0	0	0	0	0	0	0	0	14	0	0	0	0	0	0	0	0	0	0	0	0
ENSCHIG00000000265	0	0	0	0	0	0	0	0	0	0	0	0	0	0	0	0	0	0	0	0	1	0	0	0	0	0	0	0	0	0	75	0	0	0	0	5	50	33	0	2	0	0	0	0	0	0	50	67	0
ENSCHIG00000000266	30	15	16	12	12	11	81	26	18	11	6	3	16	11	1	13	15	24	16	9	11	14	16	5	8	28	18	31	10	23	0	59	64	135	0	13	0	20	0	0	12	0	4	0	0	0	141	0	0
ENSCHIG00000000267	0	0	0	0	0	0	0	0	0	0	0	0	0	0	0	0	0	0	0	0	0	0	0	0	0	0	0	0	0	0	2	0	0	0	0	2	0	4	2	0	0	0	0	0	1	0	0	0	2
ENSCHIG00000000268	0	9	3	1	0	1	3	0	2	1	4	0	0	0	0	2	11	7	4	2	2	4	2	0	6	16	5	10	0	13	0	0	0	0	0	0	40	0	2	0	0	0	0	0	0	0	0	16	0
ENSCHIG00000000269	0	0	0	0	0	0	1	0	2	1	0	0	0	0	0	0	0	0	0	0	0	0	0	0	2	0	0	7	0	0	0	0	0	0	0	34	0	48	0	0	0	0	0	0	0	0	0	87	13
ENSCHIG00000000270	0	0	0	0	0	0	0	0	0	0	0	0	0	0	0	0	0	0	0	0	0	0	0	0	0	1	0	0	0	4	0	0	3	0	0	0	0	0	0	0	0	0	0	0	0	0	0	0	0
ENSCHIG00000000271	21	5	6	3	2	4	1	0	1	2	5	0	0	6	2	1	4	4	4	9	2	1	2	6	3	4	0	0	1	0	0	0	0	0	0	0	0	16	0	0	0	0	0	0	0	0	0	0	0
ENSCHIG00000000272	0	0	0	0	0	0	0	0	0	0	0	0	0	0	1	0	0	0	0	0	0	0	0	0	0	0	0	0	0	0	0	0	0	0	0	0	0	0	0	0	0	0	0	0	0	0	0	0	0
ENSCHIG00000000273	0	0	0	0	0	0	0	0	0	0	0	0	0	0	0	0	0	0	0	0	1	0	0	0	0	0	0	0	0	0	0	0	0	0	23	0	0	5	0	0	0	0	0	0	0	4192	0	0	4
ENSCHIG00000000274	0	0	0	0	0	0	0	0	0	0	0	0	0	0	0	0	0	0	0	0	0	0	0	0	0	0	0	0	0	6	0	0	0	0	254	0	0	0	47	0	0	0	0	0	1	0	0	0	0
ENSCHIG00000000275	0	0	0	0	0	0	0	0	0	0	0	0	0	0	0	0	0	0	0	0	0	0	0	0	0	0	0	0	0	80	0	0	0	0	23	0	0	12	2	0	0	0	0	0	0	0	0	0	0
ENSCHIG00000000276	7	1	5	0	5	7	2	2	5	1	37	0	7	1	0	0	7	5	0	1	0	0	3	1	5	0	3	9	41	0	105	0	0	0	0	0	0	0	0	0	0	0	0	2	0	0	0	0	0
ENSCHIG00000000277	50	27	5	28	18	27	15	2	11	14	28	22	0	64	9	13	4	15	22	21	13	6	16	18	10	22	12	11	21	0	10	0	0	1	0	42	32	88	8	0	0	0	0	0	0	0	0	7	1
ENSCHIG00000000278	273	113	115	343	437	323	120	114	659	380	328	346	181	356	694	378	114	334	441	409	173	225	133	350	358	107	156	176	536	86	82	189	226	3	52	162	55	110	169	0	0	3826	250	3	40	2011	263	63	9
ENSCHIG00000000279	660	556	601	635	520	589	507	504	746	501	664	331	391	397	668	654	660	779	1289	571	692	758	476	892	645	595	457	435	347	302	324	264	356	170	32	117	11	298	135	0	2356	0	54	43	15	0	94	447	185
ENSCHIG00000000280	0	0	0	0	0	0	0	0	0	0	0	0	0	0	0	0	0	0	0	0	0	0	0	0	0	0	0	0	0	121	1	419	0	0	24	32	0	5	13	0	0	0	0	0	68	0	6	45	19
ENSCHIG00000000281	2	0	1	1	0	0	0	0	0	2	4	0	1	0	2	3	1	2	0	2	1	0	0	3	1	0	1	0	2	3	0	0	0	0	0	0	0	0	0	0	0	0	0	6	0	0	0	0	0
ENSCHIG00000000282	62	348	158	136	206	181	299	172	228	214	71	366	224	19	290	132	262	179	121	61	298	102	86	150	187	279	116	323	134	2	134	67	244	200	34	275	98	168	89	0	3	0	101	0	0	191	126	33	12
ENSCHIG00000000283	8	17	11	8	13	11	20	10	12	8	3	0	2	3	0	6	7	10	3	6	5	2	3	8	9	21	10	19	3	0	0	0	0	0	0	0	0	10	0	0	0	0	0	0	0	0	0	0	0
ENSCHIG00000000284	59	17	19	21	18	24	9	10	25	14	16	47	26	48	49	20	8	25	28	30	3	23	26	27	29	31	11	7	30	88	7	466	191	427	20	60	0	40	16	0	1207	0	70	0	1	0	118	63	0
ENSCHIG00000000285	1148	615	529	884	636	477	578	313	765	715	549	1459	330	1232	939	523	342	479	587	923	560	664	544	729	651	537	308	612	600	273	362	1	265	737	481	96	365	187	28	0	1	0	347	416	58	0	236	33	20
ENSCHIG00000000286	164	121	47	128	200	170	185	118	288	174	195	326	93	80	590	138	106	159	242	129	145	95	105	215	226	131	90	203	287	68	118	0	159	605	27	24	5	149	250	0	0	0	0	0	3	0	64	211	271
ENSCHIG00000000287	1902	996	1911	5367	4181	2535	519	1527	5844	4667	3567	2859	1743	2931	12544	3149	1678	2555	6373	5365	1423	3238	2276	5580	2799	1316	1415	1059	5308	103	40	0	2	0	9	24	132	61	44	0	0	0	16	2	0	0	0	21	0
ENSCHIG00000000288	0	0	0	0	0	0	0	0	0	0	2	0	0	0	0	0	2	0	0	0	0	0	2	0	0	0	0	0	0	54	17	0	119	197	0	0	22	2	107	0	0	0	3	0	0	0	0	0	0
ENSCHIG00000000289	112	128	248	291	364	312	48	258	272	344	426	58	340	187	148	306	285	259	339	280	150	257	257	311	228	228	289	161	445	0	59	0	185	0	0	1	0	0	0	0	0	0	0	6	20	0	0	0	11
ENSCHIG00000000290	12	7	17	8	8	5	0	2	10	5	9	0	3	15	7	9	7	4	5	7	17	11	3	7	7	7	3	0	1	87	0	0	1	0	26	49	7	15	55	0	0	0	27	0	229	0	0	0	0
ENSCHIG00000000291	4	0	0	0	0	3	1	6	2	0	0	0	13	12	0	3	0	0	9	4	0	3	6	0	0	5	4	0	1	119	461	262	228	136	91	125	55	306	314	1	162	0	133	714	17	0	36	394	23
ENSCHIG00000000292	78	52	24	18	22	17	79	17	43	13	4	49	9	34	4	17	35	20	7	7	35	18	3	14	12	4	14	48	13	140	0	0	39	0	8	41	0	48	102	0	0	0	71	0	7	571	0	0	0
ENSCHIG00000000293	2	0	2	11	12	8	2	2	9	9	6	0	12	1	1	6	0	7	10	3	2	4	3	2	9	2	3	0	3	15	124	65	0	0	25	6	80	0	14	0	0	1	0	0	0	0	25	0	0
ENSCHIG00000000294	44	38	33	58	74	46	50	11	129	58	39	74	31	64	136	59	6	51	83	40	45	28	23	36	50	19	18	24	86	142	148	578	284	556	96	153	11	170	10	63	0	0	212	275	117	0	217	4	114
ENSCHIG00000000295	10	2	8	7	2	2	1	1	0	3	5	0	3	4	0	6	4	4	1	17	3	2	10	5	8	2	1	0	6	0	0	0	0	0	0	0	0	0	0	0	0	0	0	0	0	0	0	0	0
ENSCHIG00000000296	2837	6727	4553	2009	2454	3721	1955	6110	3100	2447	2878	67	8804	1570	28	2737	6198	3783	1994	2394	3525	4901	3539	2245	2309	5635	3887	6583	2205	0	0	0	0	0	0	0	0	0	0	0	0	0	0	0	0	0	0	0	0
ENSCHIG00000000297	0	0	0	0	0	0	0	0	0	0	0	0	0	0	0	0	0	0	0	0	0	0	0	0	0	0	0	0	0	19	0	0	7	0	0	0	1	0	0	0	0	0	1	0	0	0	9	0	0
ENSCHIG00000000298	1	6	27	27	42	15	4	29	17	39	20	14	7	4	40	12	35	38	10	21	17	15	7	28	15	12	19	38	27	1	67	0	88	0	32	34	1	0	27	0	0	0	0	0	0	0	0	0	0
ENSCHIG00000000299	33	22	11	4	5	1	23	10	5	2	0	0	0	26	1	2	1	9	0	5	10	21	10	4	3	2	8	7	2	0	9	0	0	0	0	0	0	0	9	0	0	0	0	0	0	0	0	10	0
ENSCHIG00000000300	0	0	0	0	0	1	0	0	0	0	1	0	0	0	0	1	1	2	0	1	2	0	1	0	6	0	0	1	0	47	63	154	1	0	9	13	63	24	30	0	132	0	17	0	3	0	0	0	0
ENSCHIG00000000302	24	5	7	38	26	11	10	12	30	39	27	19	6	51	47	44	31	28	65	45	17	18	9	15	41	9	1	19	20	39	9	14	68	95	105	12	246	40	52	142	0	0	1	0	0	0	0	78	8
ENSCHIG00000000303	50	228	51	56	81	141	186	33	93	83	78	37	25	50	39	98	82	103	95	81	104	77	103	42	59	187	116	177	80	2	0	0	0	0	0	0	0	115	30	0	1	0	0	0	0	0	2	23	0
ENSCHIG00000000304	5	0	3	3	3	5	5	8	0	0	2	0	0	2	2	4	5	0	1	4	0	0	4	7	1	4	1	0	2	4	52	1	77	0	0	119	51	93	76	0	0	0	28	2	0	0	0	84	80
ENSCHIG00000000305	0	0	0	3	1	0	3	1	4	1	1	2	3	6	1	2	1	1	11	5	0	3	7	1	1	1	0	2	0	0	0	0	0	0	0	0	0	0	0	0	0	0	0	0	0	0	0	0	0
ENSCHIG00000000306	0	2	0	0	3	2	0	0	6	0	6	0	0	0	0	1	0	4	0	3	2	2	0	33	3	0	0	0	0	0	0	0	0	0	195	34	0	0	14	0	0	0	0	0	2	0	35	63	0
ENSCHIG00000000307	3	2	0	0	0	1	1	2	0	0	0	0	0	2	0	4	1	1	1	4	1	6	0	0	0	0	0	1	3	0	0	0	0	0	9	2	0	0	0	0	0	0	108	0	0	0	95	0	0
ENSCHIG00000000308	232	102	266	647	409	247	41	145	401	417	432	262	176	572	428	361	142	223	528	484	127	325	257	528	243	108	110	105	460	0	43	44	113	13	0	7	0	0	106	0	0	0	41	0	16	0	0	13	0
ENSCHIG00000000309	0	0	0	0	1	0	3	0	0	0	0	0	0	5	2	0	0	0	0	0	0	1	0	1	0	0	0	0	0	14	6	0	0	0	10	16	92	43	9	0	0	0	1	0	0	0	14	4	146
ENSCHIG00000000310	0	1	0	0	1	0	1	0	1	0	1	0	1	0	0	0	0	0	0	0	0	0	0	0	1	0	0	0	0	0	0	0	2	95	0	16	0	17	0	0	0	0	0	0	0	0	34	0	3
ENSCHIG00000000311	13	15	39	32	55	67	23	210	61	58	79	0	206	9	0	41	61	34	33	39	38	189	14	26	28	75	42	12	64	51	58	94	150	0	147	49	24	159	58	0	0	0	0	0	29	0	0	297	0
ENSCHIG00000000312	838	631	461	506	486	567	835	481	740	611	437	438	332	589	640	459	453	618	332	364	608	476	253	453	477	383	361	548	679	210	349	209	72	0	254	33	131	194	371	0	0	378	253	169	83	0	945	141	117
ENSCHIG00000000313	27	173	142	239	241	159	132	224	198	268	278	40	165	34	118	208	92	161	310	121	179	69	97	168	159	198	102	198	45	236	146	370	327	0	253	119	191	205	279	491	0	966	235	0	289	1	346	33	80
ENSCHIG00000000314	802	783	478	285	290	293	336	359	348	298	241	6	355	393	46	353	321	291	247	370	534	716	255	231	217	372	294	349	203	163	270	296	67	0	119	88	166	244	83	0	0	0	152	533	1	1	144	183	20
ENSCHIG00000000315	5627	5515	6088	3165	2460	3075	3271	5028	2846	3122	2655	965	5582	4066	824	2317	5424	4189	1910	3208	3282	6732	4802	4495	2426	5553	2985	5533	1642	167	190	424	1	101	267	182	301	52	296	0	28	0	103	335	0	34	56	177	113
ENSCHIG00000000316	0	0	3	3	0	0	0	0	0	0	0	0	0	0	0	0	0	0	0	0	0	0	0	0	0	0	0	0	0	58	0	0	0	0	0	6	0	0	0	0	0	0	0	0	0	0	0	0	0
ENSCHIG00000000317	281	387	569	437	445	416	294	595	779	516	435	623	244	364	1095	480	554	561	502	298	445	307	308	482	554	296	258	445	681	127	90	54	97	52	61	111	18	113	115	0	0	0	357	0	35	0	32	302	0
ENSCHIG00000000318	0	0	0	0	0	1	0	0	0	0	0	0	0	0	0	0	0	0	0	0	0	5	0	0	0	0	0	1	0	90	182	35	419	0	1	67	11	57	21	0	0	0	116	0	21	0	115	247	3
ENSCHIG00000000319	832	459	323	329	348	397	375	267	493	350	233	354	163	362	298	251	294	467	376	241	512	232	219	240	318	295	181	382	201	80	150	185	345	3	37	55	99	78	247	0	118	0	0	0	22	0	118	0	28
ENSCHIG00000000320	29	7	10	29	8	5	25	24	20	14	12	1	9	10	18	6	8	6	21	24	14	29	17	27	9	5	14	7	14	143	84	97	138	577	308	195	262	142	339	0	0	0	470	550	0	0	158	335	30
ENSCHIG00000000321	170	120	128	803	552	200	190	102	563	640	363	400	106	358	1275	340	120	294	818	364	123	215	249	454	350	222	193	179	751	453	158	136	189	545	145	184	47	232	222	2	583	0	471	102	210	0	820	26	235
ENSCHIG00000000322	1401	668	653	404	413	354	705	388	524	495	295	532	301	651	229	260	586	630	220	287	699	498	241	514	384	381	239	539	379	142	67	138	184	465	364	192	143	187	149	0	0	0	61	0	148	12	27	212	0
ENSCHIG00000000323	294	37	155	597	165	91	43	53	131	166	196	48	37	778	397	99	54	108	276	488	73	198	124	380	136	26	57	55	292	34	0	0	18	0	6	112	2	0	6	0	0	0	61	0	0	0	0	103	0
ENSCHIG00000000324	177	210	154	237	278	104	394	183	402	287	175	377	156	240	383	146	133	280	179	123	179	159	137	150	229	167	108	238	251	271	141	1104	136	12	98	234	184	257	383	248	0	1	181	657	2	0	169	173	33
ENSCHIG00000000325	0	5	0	11	15	25	9	11	14	17	3	0	1	3	12	27	7	7	32	12	9	10	3	11	44	23	9	11	9	54	0	0	0	0	51	40	0	0	13	0	0	0	1	0	0	0	0	42	0
ENSCHIG00000000326	0	0	0	0	0	0	0	0	0	0	0	0	0	0	0	0	0	0	0	0	0	0	0	0	0	0	0	0	0	0	0	0	0	0	0	0	0	0	0	0	0	0	6	0	0	0	0	0	0
ENSCHIG00000000327	0	0	0	0	0	0	0	0	0	0	0	0	0	0	0	0	0	0	0	0	1	0	0	0	0	0	0	2	0	0	9	0	68	0	0	8	0	1	30	0	0	0	121	0	0	0	0	0	10
ENSCHIG00000000328	14	0	5	7	1	0	0	0	7	0	1	0	0	1	0	1	0	0	0	1	3	5	0	3	7	0	2	0	0	74	19	0	0	0	137	22	0	31	61	0	0	0	0	0	123	0	0	25	0
ENSCHIG00000000330	1	4	0	0	0	2	3	0	0	0	5	0	0	2	0	1	0	2	0	1	4	0	0	1	0	1	1	2	0	0	0	0	35	0	0	0	0	0	0	0	0	0	144	0	0	0	0	0	0
ENSCHIG00000000331	1	0	0	0	0	0	3	0	0	0	0	0	0	3	0	0	0	0	0	0	0	0	0	0	0	1	0	2	2	107	38	0	21	0	0	5	0	14	8	0	0	0	0	192	0	0	0	26	0
ENSCHIG00000000332	0	0	0	0	0	0	0	0	0	0	0	0	0	0	0	0	0	0	0	0	0	0	0	0	0	0	0	0	0	25	36	228	7	0	42	42	77	0	168	0	0	0	71	0	0	0	2	0	0
ENSCHIG00000000333	535	680	362	556	1079	778	773	467	1160	1068	889	7	389	387	91	621	379	640	1544	464	502	201	204	656	626	366	230	593	514	31	0	0	0	0	0	0	0	0	0	0	0	0	0	0	0	0	0	0	0
ENSCHIG00000000334	57	19	37	148	57	130	5	9	52	43	138	37	24	158	70	132	12	53	101	164	77	31	55	100	104	59	37	10	56	0	0	0	2	148	0	0	4	60	0	0	0	0	0	0	0	1	0	0	0
ENSCHIG00000000336	55	30	4	3	7	35	65	1	9	9	61	28	1	21	4	29	3	22	18	70	30	6	14	6	34	27	9	10	2	0	21	0	0	0	0	0	0	9	0	0	28	0	15	0	1	0	0	0	0
ENSCHIG00000000337	8	3	2	4	1	2	14	3	3	1	2	0	1	3	0	1	1	2	1	2	2	0	0	1	0	5	1	5	0	146	1	213	0	0	0	60	144	175	109	0	0	0	35	0	36	0	0	20	15
ENSCHIG00000000338	7	2	2	0	1	0	1	0	0	1	1	9	0	2	0	1	1	2	1	3	4	1	0	0	0	0	0	1	0	0	0	0	0	0	6	0	0	36	6	0	0	0	0	0	0	0	0	0	0
ENSCHIG00000000340	661	274	221	268	248	213	778	188	308	228	205	24	241	457	32	113	164	184	188	149	271	274	178	174	193	193	70	173	198	0	11	0	0	0	3	20	0	0	1	0	0	0	6	0	0	0	0	0	0
ENSCHIG00000000341	0	0	0	1	0	0	0	0	1	0	2	0	0	4	0	0	0	1	1	0	0	1	1	3	0	0	0	0	0	4	7	0	1	0	0	0	1	0	0	0	0	0	0	0	0	0	0	0	0
ENSCHIG00000000342	286	66	199	221	73	148	21	217	77	80	120	1	60	284	12	261	61	125	310	292	44	534	407	500	110	178	164	60	111	0	0	0	0	0	0	0	0	0	0	0	0	0	0	0	0	0	0	0	22
ENSCHIG00000000343	15	21	12	17	11	12	5	40	12	4	11	21	43	19	2	10	12	8	12	19	19	17	31	17	6	7	22	12	28	0	0	0	0	0	0	0	0	0	0	0	0	0	0	0	0	0	0	0	0
ENSCHIG00000000344	0	0	0	0	0	0	0	0	0	0	0	0	0	0	0	0	0	0	0	0	1	0	0	0	0	0	1	1	0	3	1	0	0	239	0	2	19	0	0	0	0	0	0	0	14	0	0	0	0
ENSCHIG00000000345	0	0	0	0	0	0	0	0	0	0	0	0	0	0	0	0	0	0	0	0	0	0	0	0	0	0	0	0	0	27	0	2	0	0	13	0	0	13	0	0	0	0	0	0	0	0	11	0	0
ENSCHIG00000000346	2264	1612	1339	1102	815	1766	432	1814	1034	908	964	39	2043	1093	31	1336	968	1055	1036	1882	1373	2799	2026	1049	726	2051	1402	1196	784	0	0	0	1	15	5	0	22	0	11	0	0	0	0	0	3	0	0	0	0
ENSCHIG00000000347	7	12	4	7	4	8	46	10	6	9	2	12	5	19	2	0	5	8	6	4	14	7	1	0	3	4	4	17	0	31	0	87	66	0	0	47	0	11	55	0	0	0	0	0	60	0	0	10	157
ENSCHIG00000000348	612	1173	594	602	512	489	855	399	609	619	494	3229	355	654	1133	429	492	845	387	408	717	552	781	494	346	837	520	1170	459	154	303	22	1	0	21	79	7	95	229	0	0	0	225	629	393	2451	70	26	0
ENSCHIG00000000349	107	736	543	376	403	346	218	1075	493	423	488	76	1135	157	197	616	1231	760	775	221	189	551	569	247	547	1445	608	663	172	51	47	12	392	0	46	336	219	130	215	0	0	0	230	1347	289	0	260	398	8
ENSCHIG00000000350	2248	1447	1291	2286	2279	1635	2070	1171	2775	2320	2208	522	1022	2501	1202	1552	1170	1473	3103	1704	1244	1217	942	2305	1966	1121	910	1252	2696	207	231	12	109	750	229	140	11	117	107	190	0	0	182	1	0	0	301	115	3
ENSCHIG00000000351	225	217	189	272	94	198	47	163	134	136	692	96	20	251	212	526	523	388	545	418	308	356	211	326	319	304	306	132	206	96	0	232	159	0	159	80	163	152	203	0	0	0	268	0	549	0	351	65	86
ENSCHIG00000000352	153	38	53	175	121	79	25	43	191	101	107	17	49	166	75	73	39	64	155	129	41	81	63	94	185	56	26	22	107	174	258	44	8	0	183	169	27	148	244	0	1042	0	27	0	397	0	331	133	5
ENSCHIG00000000353	428	236	643	3091	2356	1280	463	554	2637	2386	2832	165	416	1488	2074	2230	629	1358	4018	2196	577	526	604	2585	1708	437	496	534	1892	79	0	10	75	214	265	86	0	0	81	0	0	1	18	0	117	0	226	340	247
ENSCHIG00000000354	2794	1645	1684	1801	1898	1414	3710	1462	2418	2112	1478	3696	1402	1982	3850	1126	1289	1646	1674	1202	1632	1337	1177	1828	1309	1255	784	2345	1662	304	557	673	559	102	175	286	677	424	263	245	0	0	305	1	562	673	666	443	174
ENSCHIG00000000355	652	379	305	304	430	761	338	335	371	505	1000	395	246	771	616	1043	302	523	698	1426	581	307	337	522	1072	347	207	358	381	2	31	68	149	0	9	0	93	39	5	0	0	0	2	0	48	0	10	0	0
ENSCHIG00000000356	0	0	0	1	0	0	2	1	0	0	0	0	0	0	2	0	1	3	0	1	0	2	0	1	1	0	1	0	0	0	144	0	2	0	0	4	0	0	0	0	0	0	0	0	0	0	0	0	0
ENSCHIG00000000357	129	140	266	212	103	126	70	181	171	126	99	107	197	120	123	133	199	201	114	167	122	247	150	184	77	155	97	133	108	275	342	228	354	191	124	139	497	131	198	923	76	0	414	0	21	0	261	89	111
ENSCHIG00000000358	1	0	0	1	0	0	0	0	0	0	1	0	0	2	0	0	0	0	0	4	0	1	2	2	0	0	0	0	0	31	0	0	0	0	0	0	0	0	0	0	0	0	0	0	0	0	0	0	8
ENSCHIG00000000359	0	14	6	43	19	10	2	2	11	13	31	0	1	0	6	6	8	18	18	0	8	4	8	1	13	3	13	19	15	11	170	119	3	21	21	21	139	84	2	0	0	0	220	0	0	0	115	0	0
ENSCHIG00000000360	7477	3984	5330	16038	13818	5486	9170	4453	12834	14652	13540	6761	4444	7727	22424	7369	4406	6683	18377	8035	7015	4014	3283	9571	8506	3375	3364	5140	15590	171	310	122	234	0	305	58	254	210	178	0	494	0	23	0	57	29	7	220	29
ENSCHIG00000000361	25	31	50	58	50	35	24	37	100	54	33	69	30	85	147	78	46	56	95	70	43	30	46	64	48	50	27	49	79	47	72	213	1	46	0	0	168	31	20	0	0	0	138	0	0	0	2	93	99
ENSCHIG00000000362	128	50	70	170	78	65	21	26	102	103	54	34	24	224	29	41	36	53	114	90	42	83	53	85	66	27	60	33	115	50	0	0	0	17	240	0	0	48	39	0	0	0	0	0	92	0	74	0	0
ENSCHIG00000000363	9	0	2	0	1	3	4	5	1	3	4	0	0	9	0	1	2	5	1	5	7	0	1	1	0	1	1	3	1	0	0	0	0	0	0	0	0	0	0	0	0	0	0	0	0	0	0	0	0
ENSCHIG00000000364	3	0	0	0	0	0	0	0	0	0	0	0	0	0	0	0	0	0	0	0	0	0	0	0	0	0	0	0	0	1	1	0	0	0	0	0	0	0	108	0	0	0	127	0	0	0	0	0	0
ENSCHIG00000000365	290	158	226	241	144	158	174	120	184	140	95	37	102	246	104	83	158	206	140	89	141	182	146	164	94	264	99	150	163	12	522	484	468	328	98	141	221	231	93	1	8	0	251	1205	1	3412	240	277	118
ENSCHIG00000000366	531	191	51	205	190	357	64	7	224	173	515	23	0	421	20	491	48	195	301	836	243	232	353	278	351	306	147	132	155	6	0	0	0	0	0	0	0	0	16	0	0	0	0	0	0	0	0	53	0
ENSCHIG00000000367	0	2	0	1	5	3	0	0	6	3	10	10	0	0	0	0	4	4	3	0	1	0	2	6	7	0	1	0	2	87	97	0	164	4	37	69	0	55	36	0	0	0	55	0	0	1194	50	10	22
ENSCHIG00000000368	0	0	0	0	0	0	0	0	0	0	0	0	0	0	0	0	0	0	0	0	0	0	0	0	0	0	0	0	0	0	0	0	0	0	173	0	0	0	0	0	0	0	0	0	0	0	0	0	0
ENSCHIG00000000369	4	10	0	0	3	6	6	0	0	0	3	0	0	0	1	5	0	2	2	4	1	0	6	1	8	5	0	1	5	65	0	0	0	0	0	0	0	0	0	0	0	0	235	0	18	0	0	0	0
ENSCHIG00000000370	0	0	0	0	0	1	3	0	0	0	2	0	0	0	0	1	5	3	0	2	0	1	0	0	1	18	0	2	0	11	0	0	0	0	11	2	9	76	2	0	0	0	0	0	0	0	0	15	0
ENSCHIG00000000371	0	0	0	0	0	0	0	0	0	0	0	0	0	0	0	0	0	0	0	0	0	0	0	1	0	0	0	0	0	0	0	0	0	0	0	0	0	0	0	0	0	0	0	0	0	0	0	0	0
ENSCHIG00000000372	0	0	0	0	0	0	0	0	0	0	0	1	0	0	0	0	0	0	0	0	0	0	0	0	0	0	0	1	0	0	0	0	0	0	0	0	1	0	0	0	0	0	0	0	0	0	0	0	0
ENSCHIG00000000373	102	57	72	158	104	95	81	58	107	121	77	77	36	84	53	79	72	82	112	94	64	51	51	84	68	50	25	41	63	0	25	11	23	201	0	15	3	14	9	0	0	0	5	0	0	0	0	135	0
ENSCHIG00000000374	1	1	0	1	0	0	0	2	0	0	0	0	0	1	0	1	0	0	0	0	1	2	0	0	0	0	0	0	0	0	0	0	18	0	47	0	0	23	20	0	0	0	0	0	0	0	0	0	4
ENSCHIG00000000375	184	132	169	564	494	498	101	275	632	634	618	242	263	211	774	537	269	539	406	473	258	224	256	622	465	192	157	181	490	0	8	9	11	0	0	45	140	0	24	0	0	0	0	23	0	0	0	12	0
ENSCHIG00000000376	0	2	1	0	5	1	0	0	1	1	0	0	0	0	4	0	1	2	1	0	3	0	1	0	0	0	6	0	8	42	11	0	1	234	0	1	0	0	49	0	0	0	0	0	0	0	0	153	0
ENSCHIG00000000377	139	662	239	163	343	492	120	728	340	287	247	2348	855	31	893	437	419	340	265	357	1031	684	552	236	303	960	654	512	375	0	0	0	0	0	6	0	0	0	0	0	0	0	8	0	0	0	0	0	0
ENSCHIG00000000379	527	278	288	327	293	273	430	211	444	320	237	767	118	395	300	188	248	328	240	214	242	164	113	226	308	177	107	172	282	86	88	76	151	0	103	216	194	20	223	91	0	0	469	0	30	28	249	97	3
ENSCHIG00000000380	2	0	0	0	0	0	0	0	0	0	0	0	0	1	0	2	0	0	1	6	0	3	0	1	0	0	0	0	0	6	55	211	64	1	43	41	0	31	37	0	0	0	36	0	31	0	9	0	12
ENSCHIG00000000381	434	1302	633	551	944	1051	2608	820	1546	947	993	1405	868	409	2095	867	1177	1137	588	422	1461	593	397	433	976	864	750	1195	1211	193	89	502	161	0	0	124	21	104	104	0	413	634	934	1484	141	0	135	62	146
ENSCHIG00000000382	12	23	10	36	42	13	3	8	31	29	44	21	41	18	80	25	17	26	49	32	13	24	24	38	27	29	35	23	68	24	26	0	1	0	0	0	52	0	4	0	0	0	0	1	0	0	0	13	0
ENSCHIG00000000383	0	1	2	5	3	5	2	0	1	2	10	0	0	0	7	6	0	5	7	8	3	4	1	1	3	0	0	1	13	0	0	0	0	0	0	0	0	0	2	0	0	0	0	0	0	0	0	67	4
ENSCHIG00000000384	4	0	4	1	0	0	1	0	0	2	1	0	0	6	0	1	1	0	0	2	0	2	2	2	0	0	0	1	0	0	0	64	33	0	155	0	0	0	0	0	0	0	5	0	0	0	6	0	119
ENSCHIG00000000385	17	2	11	4	2	11	2	2	0	2	3	5	4	11	0	4	6	0	5	15	5	12	13	10	1	7	7	5	0	44	0	92	0	1	37	0	0	11	6	0	0	0	0	0	0	0	0	0	0
ENSCHIG00000000386	5507	1361	2264	3122	2611	1387	4422	1150	3172	2932	1504	6638	1494	6594	5226	1598	1339	1721	1605	2127	1490	2297	1292	2720	1864	1071	689	1713	2037	387	472	293	815	956	862	240	283	219	259	0	2382	0	326	33	226	0	194	668	382
ENSCHIG00000000387	1	0	0	0	0	0	1	0	0	0	0	0	0	0	0	0	0	1	0	0	0	0	0	1	0	0	0	1	0	0	0	0	0	0	0	0	24	0	6	0	0	0	12	5	0	0	0	0	0
ENSCHIG00000000388	9	16	13	24	17	9	19	18	14	19	4	3	15	28	12	16	3	39	6	7	9	8	10	26	16	12	0	15	1	70	97	85	27	453	245	142	120	72	283	0	0	0	112	1	0	1	48	214	0
ENSCHIG00000000389	2568	890	169	983	1337	1160	1604	83	968	1373	1105	2087	40	1619	1731	1238	328	1650	992	1290	1843	605	934	1166	1807	1869	678	1649	899	151	61	606	158	114	681	464	115	224	149	2779	201	0	239	0	332	779	210	130	38
ENSCHIG00000000390	146	70	40	42	70	74	72	45	74	69	47	32	42	63	67	59	112	107	40	55	90	60	67	60	65	64	34	144	68	18	145	168	127	0	6	65	0	0	47	0	0	0	2	0	1	0	1	47	3
ENSCHIG00000000391	4	9	5	10	7	3	21	3	6	8	5	15	8	23	27	12	7	12	6	10	4	5	2	12	7	11	4	5	10	185	253	77	141	43	0	99	207	76	98	0	0	127	33	0	163	0	42	194	117
ENSCHIG00000000392	129	57	92	141	82	57	95	36	173	83	63	80	56	191	95	83	56	76	86	66	83	78	38	139	72	48	23	35	67	771	644	500	900	344	34	776	319	602	588	70	333	1	990	1662	81	854	460	296	435
ENSCHIG00000000393	0	2	1	0	2	1	0	0	0	2	0	0	0	0	0	0	1	0	1	0	0	5	0	2	0	0	0	0	0	33	1	0	41	0	0	11	0	0	0	0	55	0	38	0	0	0	0	154	0
ENSCHIG00000000394	16	22	13	63	90	91	8	25	90	82	135	2	57	30	114	101	24	47	199	125	32	51	55	71	115	27	26	50	75	0	0	0	0	0	1	1	13	57	67	0	0	0	26	0	0	0	231	0	31
ENSCHIG00000000395	0	0	0	0	0	0	0	0	0	0	0	0	0	0	0	0	0	0	0	0	0	0	0	0	0	0	0	0	0	0	0	0	0	0	0	2	0	0	0	0	0	0	0	0	0	0	0	0	0
ENSCHIG00000000396	6	2	22	63	27	20	1	7	25	22	53	5	16	157	14	22	6	21	37	75	8	34	58	63	36	23	13	12	28	0	1	0	4	0	48	0	0	2	0	0	0	0	0	0	0	0	0	0	0
ENSCHIG00000000397	2	1	0	0	0	0	0	0	2	0	0	0	0	0	0	0	0	0	0	0	1	0	1	0	0	0	0	0	0	1	0	0	72	1	0	58	83	0	3	0	0	0	0	0	1	0	1	53	0
ENSCHIG00000000398	0	5	0	1	2	6	3	1	2	4	5	0	1	1	1	5	1	3	5	7	6	7	1	2	4	5	4	4	0	0	0	0	0	0	0	0	0	18	0	0	0	0	15	0	0	0	0	0	0
ENSCHIG00000000399	5	1	6	7	2	3	0	1	2	2	0	0	0	16	1	2	0	2	0	9	0	10	5	3	0	0	0	3	2	0	0	0	0	0	0	0	0	0	0	0	0	0	0	0	0	0	0	0	0
ENSCHIG00000000400	0	0	0	0	0	0	0	0	0	0	0	0	0	0	0	0	0	0	0	0	0	0	0	2	0	0	0	0	3	0	0	9	0	0	0	6	0	1	0	0	0	0	37	0	0	0	92	0	0
ENSCHIG00000000401	0	0	0	0	0	0	0	0	0	1	0	0	0	0	0	0	0	0	0	0	0	0	0	0	1	0	0	0	0	0	0	0	0	0	0	0	39	0	0	0	0	0	0	0	0	0	0	0	0
ENSCHIG00000000402	0	0	0	0	0	0	0	0	0	0	0	0	0	0	0	0	1	0	0	0	0	0	1	0	0	0	0	0	0	48	15	314	6	1	5	11	0	40	0	0	0	0	100	0	0	0	0	21	0
ENSCHIG00000000403	4	19	6	6	30	15	12	8	33	40	0	0	20	10	3	10	8	8	106	5	18	2	16	64	16	13	3	1	5	0	0	99	79	0	0	23	27	1	91	0	0	0	0	0	0	0	6	0	0
ENSCHIG00000000404	16	40	27	20	18	18	52	29	16	21	8	35	8	32	18	21	25	21	12	9	16	31	15	22	17	27	12	15	14	17	108	0	0	0	0	0	0	4	0	0	120	0	0	0	0	0	0	0	0
ENSCHIG00000000405	8371	13713	12931	14835	14687	18336	4383	17848	17379	15218	19276	1024	17082	7810	1562	17655	17716	16008	15840	15039	11255	13864	14447	12750	15074	15125	11158	8505	9170	0	0	28	0	0	0	7	0	2	1	0	0	0	0	0	0	0	0	134	14
ENSCHIG00000000406	0	0	0	0	0	0	0	0	0	0	0	0	0	0	0	0	0	0	0	0	0	0	0	0	0	0	0	0	0	1	0	0	0	0	0	0	0	1	0	0	0	0	0	0	0	0	1	0	0
ENSCHIG00000000407	28	16	10	2	19	15	12	18	12	8	32	40	40	8	4	31	22	7	5	14	85	44	13	27	6	379	20	231	53	2	0	58	0	0	0	0	0	0	0	0	0	0	0	0	0	0	0	181	0
ENSCHIG00000000409	42	167	97	59	111	129	35	106	78	93	102	21	150	45	14	103	129	87	91	105	106	84	79	101	84	130	85	109	112	0	0	0	0	0	0	2	0	5	0	0	0	0	0	0	0	0	0	0	0
ENSCHIG00000000410	491	533	287	166	262	214	1100	251	295	370	174	1730	257	216	509	187	359	442	100	148	607	282	153	237	263	397	218	462	192	138	0	0	143	0	0	58	0	0	29	0	1	0	207	0	412	0	0	0	0
ENSCHIG00000000411	70	8	11	45	20	14	14	11	21	24	2	21	11	66	14	14	3	14	26	19	7	10	3	36	11	17	13	0	23	762	211	510	204	5	275	229	166	80	362	0	0	0	165	95	391	0	347	45	48
ENSCHIG00000000413	0	0	0	0	0	0	0	0	0	0	0	8	0	0	0	0	0	0	0	0	0	0	0	0	0	0	0	0	0	3	17	0	28	0	0	4	2	57	0	0	0	0	24	0	14	0	107	248	67
ENSCHIG00000000414	4881	8141	13564	7229	4981	5334	3796	8326	6872	5444	5089	47712	10760	6079	14649	3555	8278	5709	6420	3423	6612	8162	5711	5606	4234	6378	5555	8430	5831	338	61	522	574	406	285	37	269	191	347	792	18	0	110	2	267	0	131	210	131
ENSCHIG00000000415	0	1	0	2	0	0	0	0	0	0	0	0	0	0	0	0	0	0	1	0	0	0	0	0	0	0	0	0	0	41	12	89	134	0	127	50	22	118	49	0	0	0	59	0	0	0	137	165	89
ENSCHIG00000000416	263	69	97	840	328	272	51	49	361	352	435	60	49	1233	665	244	44	116	582	601	94	100	144	506	208	84	63	33	641	151	0	0	35	0	27	0	0	24	0	1	0	0	0	0	0	0	0	0	0
ENSCHIG00000000417	61	53	63	72	56	81	41	76	76	69	58	11	76	51	48	62	65	77	48	82	77	98	112	105	33	113	24	108	54	1	0	0	0	0	0	81	2	0	1	0	0	0	0	7	0	0	0	43	0
ENSCHIG00000000418	0	0	0	0	0	0	0	0	0	0	0	0	0	0	0	0	0	0	0	0	0	0	0	0	0	0	0	0	0	0	0	0	0	0	1	15	107	0	0	0	0	0	58	0	0	0	0	0	0
ENSCHIG00000000419	2	0	9	3	5	3	0	0	6	3	0	0	0	4	7	0	3	0	2	1	1	1	0	3	0	0	6	0	1	333	184	379	159	0	0	299	346	264	150	128	0	0	611	0	8	0	259	377	127
ENSCHIG00000000420	805	280	261	221	184	209	393	192	230	161	126	201	175	421	102	104	267	183	105	168	341	269	179	130	146	208	110	217	80	15	0	0	103	0	238	37	0	63	59	0	0	1682	40	0	0	0	124	120	0
ENSCHIG00000000421	129	105	127	123	318	127	146	80	195	280	205	94	101	174	444	154	100	157	242	56	170	111	82	312	235	121	98	178	342	131	3	1	265	0	86	47	270	26	165	0	0	0	65	2	166	0	160	231	4
ENSCHIG00000000422	694	235	378	636	359	269	268	251	404	352	320	251	310	520	340	212	157	357	701	364	244	401	227	472	331	200	136	226	340	112	41	56	172	0	43	76	460	32	243	0	0	0	113	2	85	0	0	263	43
ENSCHIG00000000423	33	1	19	6	7	9	0	10	3	14	0	0	1	3	0	1	3	0	3	72	2	18	0	56	0	3	3	3	0	324	45	15	12	0	495	35	536	187	120	0	0	0	177	0	221	0	3	211	70
ENSCHIG00000000425	9	24	21	27	38	42	32	37	76	39	31	116	49	5	110	18	21	43	52	19	34	19	22	18	61	44	31	17	80	0	242	287	49	0	0	95	81	7	22	0	0	0	0	0	0	0	0	94	3
ENSCHIG00000000426	210	121	138	161	171	200	157	121	205	182	156	15	121	201	12	124	208	163	116	207	200	227	173	213	192	156	130	161	176	0	0	0	0	0	0	0	0	35	0	0	0	0	0	0	0	0	11	0	0
ENSCHIG00000000427	0	0	4	0	2	0	2	0	0	2	0	0	0	0	0	2	0	0	0	0	0	0	0	0	0	0	0	0	0	0	1	0	0	0	5	0	0	33	0	0	0	0	0	0	0	0	0	0	0
ENSCHIG00000000428	738	1123	1277	1707	1466	1038	917	1187	1377	1826	1565	3670	1322	1012	1625	1377	1329	1474	1885	1193	910	1046	739	1685	1313	955	726	1600	1236	330	30	12	270	410	74	164	59	82	212	0	0	0	186	0	0	125	11	265	173
ENSCHIG00000000429	1	0	0	0	0	0	0	0	0	1	0	0	0	0	0	0	0	0	0	0	0	0	0	0	0	0	0	0	0	0	0	0	53	0	0	35	0	24	51	0	0	0	0	0	1	0	42	0	0
ENSCHIG00000000431	0	0	0	0	0	4	0	0	0	0	0	0	1	0	5	0	0	0	0	2	0	0	5	5	6	12	0	0	0	26	90	138	0	2	214	27	0	31	5	0	0	0	0	0	35	0	0	1	111
ENSCHIG00000000432	0	0	0	0	0	0	0	0	0	0	0	0	0	0	0	0	0	0	0	0	0	0	0	0	0	0	0	0	0	1	0	0	0	0	0	0	0	0	0	0	0	0	0	0	0	0	0	0	0
ENSCHIG00000000433	3	0	0	0	0	0	0	0	0	0	0	0	0	0	0	0	0	0	0	0	4	4	0	0	1	2	0	0	0	90	0	0	0	0	0	49	0	27	52	0	0	0	0	0	0	0	52	126	2
ENSCHIG00000000434	0	0	0	0	0	0	0	0	0	0	0	0	0	0	0	0	0	0	0	0	0	0	0	0	0	0	0	0	0	0	0	4	18	0	0	22	0	0	0	0	0	0	10	0	9	0	209	0	0
ENSCHIG00000000435	0	1	1	4	0	2	1	0	0	2	0	1	0	3	0	1	0	1	3	3	1	2	4	0	4	0	0	0	0	0	11	0	0	0	0	0	0	0	106	0	0	0	0	0	0	0	0	0	0
ENSCHIG00000000436	1	0	0	4	7	11	0	0	0	4	7	0	0	1	0	0	0	3	0	0	0	1	0	0	0	0	0	0	0	0	0	0	0	0	0	0	111	4	0	0	0	0	0	0	0	0	0	0	0
ENSCHIG00000000437	572	862	499	1236	1087	860	1918	607	1432	1060	895	1311	1133	367	1013	1131	1301	1333	1168	837	998	760	558	950	1383	835	720	1303	1709	450	399	288	1103	405	431	512	476	823	853	413	0	546	325	398	1457	1220	875	626	345
ENSCHIG00000000438	73	86	61	105	111	106	112	82	225	114	44	45	73	135	87	53	98	92	65	62	64	64	44	48	93	60	57	101	94	116	27	171	109	7	0	128	122	76	81	0	14	0	85	1	257	129	184	216	134
ENSCHIG00000000439	3366	1696	1645	2598	2727	1729	2217	1515	2786	2706	1853	2279	1416	3396	3535	1633	1475	1954	2084	1995	1857	1932	1303	1816	2041	1321	1071	1922	2630	268	69	4	409	1	185	26	0	56	35	0	851	0	83	10	0	0	239	211	3
ENSCHIG00000000440	4	0	0	6	0	1	0	1	2	0	1	0	0	8	0	0	0	0	0	0	0	0	0	3	2	0	0	1	0	77	27	0	1	0	115	10	126	20	0	0	0	219	22	0	0	0	84	116	6
ENSCHIG00000000441	10	24	30	104	134	73	35	23	97	116	113	32	26	80	105	130	38	34	348	132	34	39	18	73	149	30	27	51	180	206	0	0	0	0	28	37	0	0	0	0	0	0	0	0	257	0	0	168	0
ENSCHIG00000000442	0	0	0	0	0	0	0	0	0	0	0	0	0	0	0	0	0	0	0	0	0	0	0	0	0	0	0	0	0	0	0	0	0	0	0	0	0	0	0	0	0	0	0	0	0	0	0	0	0
ENSCHIG00000000443	2	5	3	5	0	0	5	1	0	0	1	3	1	1	0	0	0	2	0	0	0	1	4	0	0	5	0	0	1	21	30	0	0	0	205	24	0	13	32	3399	0	0	74	4	0	0	27	0	0
ENSCHIG00000000444	0	0	0	0	0	0	0	0	0	0	0	0	0	0	0	0	0	0	0	0	0	0	0	0	0	0	0	0	0	55	27	151	0	0	53	0	20	20	4	0	0	0	229	0	0	0	21	52	68
ENSCHIG00000000445	18	11	29	19	6	9	4	6	29	5	23	27	8	12	16	12	3	22	16	17	15	18	14	29	18	19	13	10	14	0	0	0	0	0	21	0	0	88	2	0	0	0	7	0	0	0	2	114	41
ENSCHIG00000000446	511	60	136	118	37	47	182	49	42	62	27	119	34	431	65	29	53	60	21	47	88	94	83	75	35	65	48	131	20	0	16	0	22	26	59	63	155	63	46	0	0	0	139	0	0	0	10	27	84
ENSCHIG00000000447	8	3	1	1	1	0	8	0	0	1	2	0	0	1	0	1	0	0	2	6	1	2	2	0	3	2	0	0	0	0	0	0	35	0	0	0	0	0	0	0	0	0	0	0	0	0	0	26	0
ENSCHIG00000000448	69	35	27	118	135	46	48	47	168	140	97	100	46	95	173	66	33	106	97	87	53	42	26	149	115	28	45	44	124	188	30	56	145	23	235	108	29	274	148	0	0	0	113	2	746	0	71	300	40
ENSCHIG00000000449	0	14	1	4	6	8	3	2	4	4	4	0	1	0	0	13	0	7	7	1	0	2	0	1	1	1	5	5	13	42	0	42	132	0	0	19	0	9	93	0	0	405	0	0	0	0	0	43	0
ENSCHIG00000000450	0	0	0	0	0	0	0	0	0	0	0	0	0	0	0	0	0	0	2	0	0	6	6	0	0	0	0	0	1	1	0	8	0	0	0	0	0	0	0	0	0	0	0	0	0	0	0	0	0
ENSCHIG00000000451	109	17	30	88	37	43	18	16	37	27	54	1	24	47	10	17	15	17	26	57	13	16	19	32	16	78	10	80	25	80	6	0	141	0	0	19	153	22	91	0	0	0	0	219	0	0	3	0	0
ENSCHIG00000000452	156	166	108	134	144	211	209	119	287	152	190	216	185	147	168	157	188	209	185	175	168	145	97	150	113	173	95	104	194	188	8	224	0	0	349	202	12	287	129	142	0	0	20	9	0	0	0	26	0
ENSCHIG00000000453	0	0	0	0	0	6	0	0	0	0	0	0	0	0	0	0	13	2	0	0	1	0	1	1	0	0	0	0	0	0	0	0	78	0	156	0	0	19	2	0	0	0	63	0	0	0	4	2	27
ENSCHIG00000000454	154	1020	476	305	571	1443	1210	805	248	770	373	69	2830	46	86	262	2177	2111	257	143	3133	417	1103	508	446	1030	1726	584	371	0	0	1	4	1	0	0	7	162	9	1385	0	2080	102	0	75	0	0	1	0
ENSCHIG00000000455	31	6	10	25	22	36	1	7	38	25	24	9	10	12	46	27	6	15	63	31	14	11	15	15	25	5	12	7	32	1	54	0	0	5	0	20	0	0	10	0	0	0	10	3	6	0	0	12	5
ENSCHIG00000000456	0	0	0	0	0	1	0	0	0	0	0	0	0	0	0	0	0	0	0	0	0	0	0	0	0	0	0	0	0	72	22	0	98	16	35	0	51	47	0	0	0	0	113	0	0	0	0	13	0
ENSCHIG00000000457	7	3	1	39	20	7	0	2	6	22	13	6	5	47	42	11	4	12	27	13	6	3	5	45	11	3	2	0	21	1	33	20	2	0	42	245	0	46	66	7	856	1	266	0	30	617	0	1	53
ENSCHIG00000000458	0	0	0	0	0	0	0	0	0	0	0	0	0	0	0	0	0	0	0	0	0	0	0	0	0	0	0	0	0	0	3	0	0	0	2	44	0	1	100	0	0	0	0	0	0	0	10	29	0
ENSCHIG00000000459	4	15	31	25	20	21	8	10	25	24	67	0	48	49	19	7	15	12	9	23	27	0	5	12	5	16	13	9	0	78	0	167	1	234	221	61	16	46	11	0	0	0	0	0	0	0	149	212	8
ENSCHIG00000000460	0	0	0	0	0	0	1	0	0	0	0	0	0	0	0	1	1	0	3	0	6	0	0	0	3	1	0	0	0	74	30	20	11	0	191	42	140	75	39	1580	0	0	123	0	4	0	332	18	187
ENSCHIG00000000461	177	144	146	152	268	239	548	153	408	307	174	288	142	105	314	181	152	284	168	162	275	133	85	216	262	172	89	216	298	0	10	1	25	0	0	0	21	12	2	0	0	0	19	0	0	0	0	86	0
ENSCHIG00000000462	0	3	4	1	3	7	4	14	2	1	4	1	1	11	5	2	4	3	3	7	0	7	0	3	0	1	2	1	3	14	75	0	0	1	1	42	0	3	45	0	0	0	50	1	0	0	0	0	0
ENSCHIG00000000463	3	1	5	0	1	3	2	6	0	0	2	1	0	0	0	0	0	1	2	3	7	0	1	0	0	0	0	1	0	0	0	0	0	0	4	1	0	0	18	0	0	0	0	0	0	0	0	0	0
ENSCHIG00000000464	0	2	1	0	9	5	1	0	3	5	3	0	0	2	8	2	0	0	0	2	3	6	2	1	0	10	0	8	7	14	46	199	15	0	61	96	2	91	10	1699	0	0	44	0	0	4458	0	116	101
ENSCHIG00000000465	67	107	51	31	45	57	108	34	45	41	29	2	80	63	18	24	38	46	17	34	43	53	50	39	37	25	20	28	11	5	7	0	7	1	0	67	110	0	0	0	0	0	0	0	0	644	0	6	11
ENSCHIG00000000466	38	9	3	7	5	12	31	5	8	11	4	1	5	11	2	9	3	4	7	2	7	8	2	3	5	6	5	4	5	58	0	0	0	0	0	10	5	3	0	0	0	0	1	0	109	0	3	0	3
ENSCHIG00000000467	0	0	0	0	0	0	3	0	1	0	0	0	0	1	0	0	0	1	1	0	0	0	1	0	0	5	0	7	1	0	188	0	14	1	80	23	77	31	99	0	0	0	98	0	2	0	0	256	0
ENSCHIG00000000468	0	0	0	0	0	0	0	0	0	0	0	0	0	0	0	0	0	0	0	0	0	0	0	0	0	0	0	0	1	3	0	0	0	0	0	0	0	0	0	0	0	0	0	0	0	0	0	0	0
ENSCHIG00000000469	405	179	288	174	178	243	231	147	212	219	500	431	184	266	350	216	187	232	176	430	365	219	140	196	360	141	134	193	160	164	0	147	26	117	101	65	47	208	29	0	0	0	0	288	48	0	145	144	1
ENSCHIG00000000470	0	0	0	0	0	0	0	0	0	0	0	0	0	0	0	0	0	0	0	0	0	0	0	0	0	0	0	0	0	90	0	0	0	0	0	0	0	0	0	0	0	0	0	0	0	0	0	0	0
ENSCHIG00000000471	0	0	0	0	0	0	0	0	0	0	0	0	0	0	0	0	0	0	0	0	0	0	0	0	0	1	0	1	0	0	75	0	0	0	0	16	0	40	0	0	0	0	0	0	0	0	0	0	0
ENSCHIG00000000472	13	13	9	4	1	6	8	11	4	6	2	0	4	5	1	9	7	4	11	3	6	3	4	4	3	8	7	1	5	37	44	0	1	0	0	0	0	33	34	0	601	0	46	0	0	0	0	0	0
ENSCHIG00000000473	0	0	0	0	0	0	0	0	0	0	0	0	0	0	0	0	0	0	0	0	0	0	0	0	0	0	0	0	0	1	0	34	0	0	0	0	18	52	3	0	0	0	45	0	0	0	0	183	0
ENSCHIG00000000474	195	140	245	289	176	165	100	157	269	213	216	378	187	260	217	151	120	99	182	250	129	179	142	342	141	118	99	67	187	493	86	235	165	396	215	117	155	337	49	0	0	5	210	1	212	0	179	72	13
ENSCHIG00000000475	44	25	18	5	15	16	40	22	11	9	21	13	26	20	7	7	11	15	4	18	20	8	12	5	11	21	12	16	11	0	0	0	0	0	0	0	0	0	0	0	0	0	0	0	0	0	0	0	136
ENSCHIG00000000476	56	38	21	53	48	125	22	6	70	83	101	0	3	43	2	60	19	58	55	110	65	10	20	62	157	38	18	32	65	0	53	37	87	0	163	48	4	53	1	0	0	0	23	1	0	0	0	0	0
ENSCHIG00000000477	0	0	0	5	0	0	0	0	0	0	0	0	0	0	0	0	0	0	1	0	0	0	0	0	0	0	0	0	0	73	22	227	265	118	155	55	12	3	117	4	0	0	24	0	82	0	1	12	17
ENSCHIG00000000478	556	398	267	288	294	244	487	257	281	323	173	144	256	544	270	184	263	383	196	139	239	310	158	183	154	231	229	481	223	280	149	251	417	271	98	144	167	63	345	39	0	0	257	48	269	0	21	298	150
ENSCHIG00000000480	0	0	1	3	1	0	1	0	0	6	8	0	0	0	7	0	0	0	5	0	0	0	0	0	1	0	4	0	0	83	16	0	0	0	0	33	0	79	0	0	0	0	47	0	0	0	85	159	52
ENSCHIG00000000481	1407	698	1299	2844	4512	1837	534	1346	4317	5012	4379	3721	2023	2170	8360	2873	1733	1814	5406	3334	1237	1279	1525	5475	3922	815	823	1111	5184	29	0	16	167	0	0	16	125	0	4	0	159	0	24	0	162	0	34	160	20
ENSCHIG00000000482	0	0	0	0	0	0	0	0	0	0	0	0	0	0	0	0	0	0	0	0	0	0	0	0	0	1	0	0	0	0	0	0	3	0	0	0	0	0	0	0	0	0	1	0	0	1	0	0	0
ENSCHIG00000000483	0	0	0	0	136	0	0	0	0	115	0	0	0	0	0	0	0	0	0	0	0	0	0	0	0	0	0	0	1	211	110	155	239	0	5	70	236	379	132	0	287	0	43	0	0	0	8	28	0
ENSCHIG00000000484	175	158	276	331	281	186	109	256	363	333	292	15	255	380	88	246	211	239	311	450	227	312	345	317	184	176	132	172	273	1	0	0	35	0	3	0	31	119	50	0	0	0	23	0	3	0	63	4	0
ENSCHIG00000000485	0	0	0	0	0	0	0	0	0	0	0	0	0	0	0	0	0	0	0	0	0	0	0	0	0	0	0	0	0	0	0	0	0	0	0	1	0	0	0	0	0	0	0	0	0	0	0	0	0
ENSCHIG00000000486	0	0	2	1	3	0	0	0	0	0	1	0	0	0	0	1	0	3	0	1	0	0	0	0	2	0	0	0	0	0	0	0	45	0	224	7	0	0	104	80	0	0	0	0	50	251	0	0	0
ENSCHIG00000000487	168	223	64	84	115	156	293	95	133	93	136	234	71	105	82	123	98	111	135	162	158	131	75	72	157	166	83	150	159	70	17	33	201	0	49	40	231	38	122	0	1	1	35	0	2	0	104	0	91
ENSCHIG00000000488	5	0	0	1	0	0	0	1	3	0	0	0	0	1	0	0	0	0	0	0	0	1	1	1	0	0	0	0	0	0	0	0	0	0	0	0	0	0	0	0	0	0	0	0	0	0	0	0	0
ENSCHIG00000000489	604	465	233	272	289	385	934	240	335	286	388	253	188	351	275	358	183	509	363	329	475	180	192	335	474	358	183	388	192	106	192	161	80	0	32	138	276	127	41	0	0	0	84	0	111	0	6	279	7
ENSCHIG00000000490	32	50	32	40	33	49	9	48	29	29	35	55	24	31	40	28	56	33	35	36	56	41	28	35	34	61	35	35	23	3	0	0	62	0	0	29	100	12	0	0	0	0	206	0	330	0	0	26	0
ENSCHIG00000000491	17	17	13	13	19	17	17	25	39	21	25	0	28	18	3	11	21	20	17	39	40	31	28	26	11	24	12	15	22	6	0	207	143	0	13	7	0	0	0	0	0	0	0	0	0	551	0	23	0
ENSCHIG00000000492	13	14	12	33	76	34	11	15	73	70	48	2	19	8	52	35	31	12	132	49	29	10	8	40	82	25	15	12	16	8	29	150	48	0	15	0	56	1	1	0	0	0	19	0	0	0	0	0	0
ENSCHIG00000000493	17	18	55	62	47	31	0	15	36	41	45	68	21	67	86	52	55	27	107	94	39	57	50	57	33	39	36	49	124	80	13	127	0	0	130	0	0	0	0	0	0	0	117	0	0	0	0	0	0
ENSCHIG00000000494	120	73	62	70	97	27	365	64	178	82	16	264	120	162	109	38	64	101	25	29	52	52	40	73	56	41	43	92	93	17	0	0	0	0	101	0	0	0	14	0	0	0	0	0	0	0	0	165	0
ENSCHIG00000000495	3	5	0	0	1	0	0	1	0	1	2	0	3	1	0	0	2	0	3	1	0	0	1	1	5	0	0	1	0	68	105	0	72	10	4	13	92	71	22	0	0	0	10	6	0	0	0	43	0
ENSCHIG00000000496	221	289	358	1855	2592	2197	63	524	2346	2473	2066	89	487	574	480	2072	390	757	3471	1935	605	527	699	1439	2122	447	520	291	3828	87	42	162	123	180	95	56	15	15	103	0	1	0	0	1362	12	0	28	88	1
ENSCHIG00000000497	344	842	670	698	810	1038	307	600	1055	784	921	357	484	360	846	876	948	699	1415	962	526	876	674	639	1010	774	507	596	784	179	90	24	5	0	6	2	0	6	22	0	0	0	0	0	0	0	0	50	0
ENSCHIG00000000498	59	1926	425	659	2957	2650	1213	1401	3239	3124	4347	1176	3431	86	2942	4002	1951	4085	3780	947	2806	839	1225	1854	3216	2116	2259	2279	5382	197	45	70	140	264	243	112	202	125	61	0	0	0	213	16	0	0	182	49	23
ENSCHIG00000000499	1603	1344	1498	5600	5926	3323	2363	1618	5355	6923	6588	4446	1979	3974	4700	4062	1515	2524	7788	4447	1640	1326	1217	5280	4371	1237	1220	2167	8031	77	1	11	2	2	109	46	118	70	58	0	0	0	91	1	1	0	60	19	28
ENSCHIG00000000500	0	0	0	0	0	0	0	0	0	0	0	0	0	0	0	0	0	0	0	0	0	0	0	0	0	0	0	0	0	4	0	0	182	0	0	25	0	69	47	0	0	0	0	0	0	0	0	28	0
ENSCHIG00000000501	97	28	72	258	171	101	46	19	152	172	270	31	61	356	218	190	43	72	274	466	67	81	78	218	107	33	41	63	205	112	153	198	19	0	318	125	297	263	205	0	0	0	43	0	22	0	296	139	209
ENSCHIG00000000502	2589	546	791	790	556	444	1195	367	642	570	297	974	396	1970	745	350	522	505	281	501	556	736	624	1020	451	617	220	240	318	29	1	254	250	0	41	162	70	199	205	0	0	0	128	2899	0	0	0	66	25
ENSCHIG00000000503	237	2	137	107	6	6	4	4	13	6	27	2	1	366	0	8	3	2	11	181	2	200	109	57	6	4	3	5	3	5	0	111	3	0	115	105	52	21	24	0	0	0	0	0	0	0	0	86	104
ENSCHIG00000000504	132	80	13	46	114	87	73	15	108	99	158	1	4	109	19	111	23	75	349	165	109	33	43	74	216	69	22	63	124	13	0	62	0	0	17	20	1	45	52	0	0	0	3	1	0	0	0	0	0
ENSCHIG00000000505	1	0	0	0	2	1	0	0	1	0	0	0	0	1	0	0	0	0	0	0	0	0	0	0	0	0	0	0	0	0	0	0	0	0	0	5	34	15	1	0	0	0	0	0	0	0	0	0	0
ENSCHIG00000000506	752	162	524	2363	785	787	97	405	819	818	992	460	276	2321	1793	839	674	857	1136	1465	834	563	860	2043	1008	440	463	353	1182	47	55	0	347	0	4	85	6	94	66	1347	0	0	0	0	0	0	2	168	0
ENSCHIG00000000507	0	0	0	0	0	0	0	0	0	0	0	0	0	0	0	0	0	0	0	0	0	0	0	0	0	0	0	0	0	26	0	0	1	0	0	0	5	0	1	0	0	0	26	0	0	0	0	0	0
ENSCHIG00000000508	0	5	0	5	2	2	4	3	4	4	3	2	0	0	3	3	0	1	9	0	11	4	0	1	0	14	4	2	1	153	253	376	378	40	330	198	206	367	186	126	0	0	463	3	44	0	690	91	197
ENSCHIG00000000509	3318	1266	1278	2257	2887	2301	1277	1167	3399	2797	2018	178	1151	2207	184	2120	1211	1728	2537	2085	1810	1322	1242	2485	2652	1199	993	1185	2010	127	0	0	78	0	37	24	36	34	159	0	0	0	182	1	0	0	7	22	28
ENSCHIG00000000510	146	129	93	142	140	98	119	93	174	149	70	61	56	111	121	75	71	120	99	77	92	100	42	123	107	56	42	144	130	272	24	189	204	7	30	168	41	260	632	0	0	0	105	147	197	0	171	380	15
ENSCHIG00000000511	5	21	12	28	28	15	9	31	29	32	35	17	12	5	11	26	11	43	23	13	8	5	19	23	12	11	26	19	32	14	146	597	232	0	16	24	9	66	49	0	0	0	27	24	118	0	0	33	1
ENSCHIG00000000512	28	7	2	43	48	42	0	8	28	32	30	20	23	48	22	20	7	14	67	29	22	6	12	35	19	7	9	7	29	13	0	0	4	0	0	0	50	10	0	0	0	0	0	0	0	0	0	0	0
ENSCHIG00000000513	1185	413	962	2832	2145	1533	188	620	1343	2308	1959	776	670	2591	2177	1530	703	1058	2138	2216	856	1143	1364	2194	1414	678	673	514	2562	35	14	56	0	0	0	0	56	30	132	0	0	277	2	0	0	0	0	0	0
ENSCHIG00000000514	68	19	8	9	11	10	17	6	5	17	2	5	1	25	10	3	2	11	2	11	12	11	4	16	0	10	5	21	2	0	0	0	0	0	0	11	48	0	0	0	0	0	2	0	0	0	0	0	0
ENSCHIG00000000515	449	608	313	223	392	441	729	396	528	396	524	401	582	112	485	344	718	461	385	234	731	301	384	305	453	425	417	555	473	118	86	127	0	0	205	130	17	87	145	0	0	0	36	0	140	0	11	388	30
ENSCHIG00000000516	532	588	359	178	292	282	846	452	424	239	163	270	248	270	143	248	460	454	137	177	524	334	195	185	287	488	243	515	159	8	0	0	0	0	18	16	0	8	32	0	0	0	0	609	0	0	0	20	1
ENSCHIG00000000517	0	0	0	0	0	0	0	0	0	0	0	0	0	0	0	0	0	0	0	0	0	0	0	0	0	0	0	0	0	19	0	0	0	0	120	5	0	0	0	0	0	0	34	0	119	0	2	0	0
ENSCHIG00000000518	0	8	4	4	5	7	0	8	3	4	4	0	0	0	0	2	12	8	9	0	16	0	0	0	6	6	5	14	5	117	107	139	188	0	33	138	108	0	50	0	0	0	100	0	0	0	4	2	23
ENSCHIG00000000519	19	7	27	16	10	12	35	6	20	19	19	12	11	8	17	11	13	24	9	32	32	26	14	25	14	13	4	20	22	5	141	157	155	0	75	1	72	50	16	0	0	0	39	0	0	0	8	0	40
ENSCHIG00000000520	1	21	25	66	20	12	29	35	15	22	40	51	3	9	24	42	1	14	20	6	28	8	2	4	3	9	3	16	0	176	100	0	260	5	307	116	77	171	301	0	0	0	174	0	138	21	613	218	96
ENSCHIG00000000521	0	0	0	0	0	0	0	0	0	0	0	0	0	0	0	0	0	0	0	0	0	0	0	0	0	0	4	0	0	5	52	0	76	0	32	73	24	104	98	0	2436	0	16	28	101	0	44	13	0
ENSCHIG00000000522	18	13	6	5	4	10	15	7	9	4	1	0	18	4	2	2	4	2	4	8	10	6	5	5	8	8	7	8	6	89	143	65	0	281	10	10	0	0	21	0	0	0	185	0	99	0	132	0	17
ENSCHIG00000000523	0	0	0	0	0	0	0	0	0	0	0	0	0	0	0	0	0	0	0	0	0	0	0	0	0	0	0	0	0	17	0	0	0	0	0	3	0	0	23	0	0	0	0	0	0	0	0	0	0
ENSCHIG00000000524	0	0	0	0	0	0	0	0	0	0	0	0	0	0	0	0	0	0	0	0	0	0	0	0	0	0	0	0	0	16	0	0	0	0	0	0	0	0	0	0	0	0	0	0	0	0	0	0	0
ENSCHIG00000000525	291	278	402	556	540	287	546	382	909	626	336	1047	520	313	1226	339	399	469	549	375	351	396	278	541	428	326	233	381	765	331	113	224	199	391	769	212	251	130	400	0	1	0	110	1573	121	476	293	354	71
ENSCHIG00000000526	0	0	0	0	0	0	0	0	0	0	0	0	0	0	0	0	0	0	0	0	0	0	0	0	0	0	0	0	0	0	2	0	0	0	0	0	0	0	0	0	0	0	0	0	0	0	0	0	0
ENSCHIG00000000527	14	22	9	30	14	13	10	14	7	14	9	15	1	34	37	7	10	8	27	17	11	8	15	12	9	8	3	3	7	131	63	0	3	0	0	18	59	2	0	0	0	0	214	0	0	0	0	115	0
ENSCHIG00000000528	0	3	0	0	1	2	1	2	2	3	6	1	0	4	0	5	0	4	0	2	5	2	1	1	5	9	1	0	3	0	0	21	0	0	0	0	0	0	0	0	0	0	0	0	0	0	0	21	0
ENSCHIG00000000529	517	733	913	939	1269	1119	188	1092	1427	1360	1014	833	1104	555	1051	1129	1346	1102	1061	1041	1118	873	1137	1446	1244	1110	610	597	733	61	17	10	134	18	37	0	0	65	12	0	0	0	28	0	173	0	106	0	133
ENSCHIG00000000530	521	766	720	704	668	445	1037	585	1176	730	437	1214	552	784	1081	374	580	745	354	458	654	827	501	648	566	537	321	620	511	179	204	425	102	1	96	145	8	168	192	0	3	0	87	352	63	0	153	128	24
ENSCHIG00000000531	788	354	257	526	323	339	328	188	474	350	246	122	196	491	155	251	207	454	848	257	302	337	146	303	331	313	150	228	229	260	6	475	230	750	226	215	0	128	35	0	0	0	170	296	311	373	262	3	0
ENSCHIG00000000532	0	0	0	0	0	0	0	0	0	0	0	0	0	0	0	0	0	0	0	0	0	0	0	0	0	0	0	0	0	0	0	0	15	0	0	0	0	49	0	0	0	0	0	0	0	0	0	0	0
ENSCHIG00000000533	0	0	0	0	0	0	0	0	0	0	0	0	0	0	0	0	0	0	0	2	0	0	0	0	0	0	0	0	0	0	0	0	0	0	0	0	5	0	0	0	0	0	0	0	0	0	0	0	0
ENSCHIG00000000534	510	361	172	711	912	886	194	229	1039	1003	1107	571	392	733	1101	736	277	484	1227	976	395	282	457	665	962	349	340	231	1359	0	0	0	33	16	16	5	0	28	0	0	0	0	0	168	0	0	0	0	0
ENSCHIG00000000535	0	0	0	4	0	0	0	0	0	0	0	0	0	0	0	0	0	0	0	0	0	0	0	0	0	0	0	0	0	182	0	119	37	166	0	47	93	93	75	0	0	0	116	0	80	0	314	34	0
ENSCHIG00000000536	15	2	5	13	10	4	0	1	0	4	4	30	1	17	15	21	1	6	24	23	9	9	5	6	6	5	3	3	6	33	76	0	2	0	0	0	0	4	35	0	0	0	0	0	0	0	0	0	44
ENSCHIG00000000537	0	9	11	7	8	53	0	2	3	6	39	0	1	1	37	2	7	2	7	10	10	5	42	59	26	34	5	0	2	1	28	0	34	0	0	18	0	19	3	0	0	0	0	896	0	0	326	0	0
ENSCHIG00000000538	649	356	399	2122	1110	681	325	313	1430	1451	1116	577	258	1454	2318	881	326	822	1550	1313	466	650	426	1791	1008	274	282	367	1533	27	90	18	400	420	0	38	64	116	8	0	0	0	0	1	363	0	95	26	5
ENSCHIG00000000539	0	2	4	0	0	0	0	0	0	0	0	0	0	0	0	0	0	2	0	1	0	0	0	0	0	0	0	0	0	124	0	392	12	0	0	144	104	115	79	0	0	0	103	0	96	0	0	59	33
ENSCHIG00000000540	0	0	0	0	0	0	0	0	0	0	0	0	0	0	0	0	0	0	0	0	0	0	0	0	0	0	0	0	0	0	0	0	56	0	0	0	0	2	0	0	0	0	0	0	0	0	0	0	0
ENSCHIG00000000541	27	39	20	20	44	33	37	26	47	28	57	6	12	19	1	35	16	29	24	24	24	13	17	24	77	18	5	13	4	29	0	0	0	0	0	0	0	8	0	0	0	0	19	0	0	0	0	3	13
ENSCHIG00000000542	11	1	21	10	7	6	1	2	4	3	1	5	5	26	9	11	9	7	5	22	4	21	20	8	4	2	10	3	1	33	0	0	47	0	1	0	104	10	4	1	0	0	19	0	1	0	0	1	0
ENSCHIG00000000543	6	4	9	3	1	2	1	10	5	1	8	1	14	5	0	1	3	5	4	3	2	0	6	4	7	7	1	2	2	57	1	0	0	0	0	30	0	0	0	0	0	0	0	0	0	0	0	7	0
ENSCHIG00000000544	0	0	0	0	0	0	0	0	0	0	2	0	0	0	0	0	0	0	0	0	0	0	1	1	0	0	0	0	0	51	6	81	44	0	0	76	115	77	214	0	0	0	12	0	26	0	0	4	0
ENSCHIG00000000545	7942	7633	12817	11252	8525	9720	2038	9245	7092	9460	9276	946	10956	10509	1856	9330	9907	7892	7571	11565	6791	13674	13454	10981	7500	10197	7900	6979	8873	85	0	29	0	471	0	51	0	21	7	0	0	0	163	0	0	0	0	24	120
ENSCHIG00000000546	695	2019	1644	2003	1935	4000	254	4440	3912	1871	6189	7350	815	711	9231	2773	3525	2930	2767	3307	6126	3115	2397	2951	3814	2175	1750	2199	3208	13	126	0	68	0	12	40	7	120	0	0	0	0	0	0	76	0	3	297	99
ENSCHIG00000000547	3	0	0	11	11	9	0	1	7	13	7	0	16	0	2	10	6	2	13	10	3	2	0	3	9	3	4	0	1	0	121	1	0	5	2	14	49	77	0	0	0	0	53	0	0	0	0	80	43
ENSCHIG00000000548	0	0	3	1	0	4	0	9	0	0	10	21	8	0	27	6	4	0	0	12	7	23	5	9	2	2	7	1	22	2	45	0	66	0	0	104	125	90	74	0	0	0	152	0	14	0	218	5	41
ENSCHIG00000000549	12	2	31	44	18	19	7	13	9	23	50	8	23	69	50	23	29	13	31	52	21	52	33	41	14	27	9	8	18	131	22	0	0	0	0	0	100	45	0	0	0	0	5	0	0	0	0	79	0
ENSCHIG00000000550	0	0	0	0	0	0	0	0	0	0	0	0	0	0	0	0	0	0	0	0	0	0	0	0	0	0	0	0	0	0	0	0	0	0	0	0	0	25	0	0	0	0	16	0	0	0	218	35	6
ENSCHIG00000000551	45	4	4	8	4	0	0	1	1	3	0	0	1	12	0	2	0	2	0	6	1	6	8	6	0	0	2	13	0	37	6	16	73	518	312	17	110	82	24	0	247	0	330	0	235	0	83	19	173
ENSCHIG00000000552	0	0	0	0	0	0	0	0	0	0	0	0	0	0	0	0	0	0	0	0	0	0	0	0	0	0	0	0	0	0	26	83	0	0	28	1	0	13	5	0	0	0	111	0	0	0	0	0	105
ENSCHIG00000000553	8	7	3	2	0	0	0	0	2	0	1	0	1	7	0	0	0	0	1	8	0	1	8	0	0	3	0	0	0	0	18	0	2	1	40	5	0	0	0	0	0	0	0	0	0	0	0	1	3
ENSCHIG00000000554	0	0	0	9	0	2	0	2	0	0	4	0	0	0	0	0	8	0	3	1	0	0	0	3	0	0	0	0	0	4	0	24	27	0	18	0	47	23	4	0	0	0	2	0	1	0	6	0	0
ENSCHIG00000000555	0	0	0	0	0	0	0	0	0	0	0	0	0	0	0	0	0	0	0	0	0	0	0	0	0	0	0	0	0	0	26	0	0	0	0	0	53	0	1	0	0	0	68	0	0	0	0	137	0
ENSCHIG00000000556	4	9	4	4	7	9	0	14	1	1	9	4	0	2	6	1	7	8	7	1	6	10	2	4	3	0	6	18	4	103	0	342	140	0	2	0	34	95	57	0	0	0	44	0	0	0	15	5	23
ENSCHIG00000000557	0	0	0	0	0	0	0	0	0	0	0	0	0	0	0	0	0	0	0	0	0	0	0	0	0	0	0	0	0	63	34	0	14	2	0	41	0	12	1	0	0	0	140	0	0	0	0	0	74
ENSCHIG00000000558	0	69	28	21	44	43	14	68	25	37	43	0	36	0	3	67	66	85	39	13	53	43	21	17	57	91	63	57	48	1	0	6	0	0	0	0	0	0	61	0	0	0	0	0	0	0	0	3	0
ENSCHIG00000000559	6	3	4	14	2	0	0	0	1	0	3	0	1	9	0	4	0	4	2	7	1	8	3	9	0	4	0	0	3	0	110	5	0	0	0	0	0	8	5	0	0	0	0	0	0	0	0	0	0
ENSCHIG00000000560	0	0	0	0	0	0	0	0	0	0	0	0	0	0	0	0	0	3	0	0	0	0	0	0	0	0	0	0	0	19	41	0	246	0	201	0	0	19	62	0	0	0	0	0	3	0	0	120	56
ENSCHIG00000000561	31	57	29	121	345	245	14	55	250	283	657	231	65	63	715	478	51	144	749	323	115	71	87	177	555	113	80	77	681	0	0	0	10	0	0	5	0	0	0	0	0	0	0	0	0	0	23	0	10
ENSCHIG00000000562	0	0	0	0	0	0	0	0	0	0	0	0	0	0	0	0	0	0	0	0	0	0	0	0	0	0	0	0	0	103	65	0	0	0	0	4	0	0	23	0	243	0	0	0	0	0	0	0	0
ENSCHIG00000000563	6	49	39	58	52	71	7	51	77	57	64	0	82	7	3	46	55	56	50	50	34	47	37	44	58	61	42	37	73	0	79	0	0	0	45	3	0	13	0	0	0	0	0	0	0	0	0	43	46
ENSCHIG00000000564	1	0	0	0	0	0	0	0	0	0	0	0	0	0	0	0	0	0	0	0	0	0	0	0	0	0	0	0	0	1	0	0	0	0	0	0	39	0	25	0	0	0	0	0	0	0	0	0	0
ENSCHIG00000000565	1	0	0	0	0	0	0	0	3	0	1	0	0	0	0	0	0	0	0	0	0	0	0	0	0	1	3	0	0	0	0	0	4	0	0	36	0	4	1	0	0	0	0	0	0	0	15	49	0
ENSCHIG00000000567	0	0	0	0	0	0	0	0	0	1	0	0	0	0	0	0	0	0	0	0	0	0	0	0	0	0	0	0	0	147	20	55	0	0	0	9	0	53	0	108	0	0	13	0	332	0	111	192	0
ENSCHIG00000000568	0	0	0	0	0	0	0	0	0	0	0	0	0	0	0	0	0	0	0	0	0	0	0	0	0	0	0	0	0	0	0	0	0	0	0	0	7	20	1	0	0	1	0	0	0	0	0	0	0
ENSCHIG00000000569	8	25	12	8	9	18	0	5	7	13	30	68	2	19	41	21	17	7	18	4	47	44	23	17	13	13	14	25	6	55	2	2	0	0	8	22	60	77	4	0	0	0	0	0	0	0	0	66	0
ENSCHIG00000000570	0	0	0	0	0	0	0	0	0	0	0	0	0	0	0	0	0	0	0	0	0	0	0	0	0	0	0	0	0	0	0	0	0	0	236	49	53	53	93	0	0	0	0	0	0	0	62	16	99
ENSCHIG00000000571	136	153	122	94	55	65	332	126	87	65	47	273	88	129	74	37	148	134	35	39	110	83	73	56	43	137	56	232	79	180	57	0	136	9	128	313	173	183	101	0	2474	0	94	701	22	0	247	175	10
ENSCHIG00000000572	0	0	0	0	1	0	0	0	0	1	0	0	0	0	0	0	0	0	1	0	0	0	0	0	0	0	0	0	0	137	0	0	88	0	33	4	0	0	0	0	0	0	0	0	1	0	15	24	5
ENSCHIG00000000573	0	0	0	0	0	0	0	0	0	0	0	0	0	0	0	0	0	0	0	0	0	0	0	0	0	0	0	0	0	0	0	0	3	0	0	0	0	0	65	0	0	0	0	0	0	0	0	0	0
ENSCHIG00000000574	16	8	11	17	0	15	5	10	10	1	19	1	0	5	0	16	5	25	16	10	1	3	0	3	5	41	21	17	0	0	7	0	0	0	18	0	154	9	1	0	0	0	0	0	0	0	81	65	33
ENSCHIG00000000575	0	0	3	0	2	0	0	0	0	2	0	0	0	0	0	0	0	0	0	0	0	0	0	0	0	0	0	0	0	0	0	0	0	0	0	0	0	0	9	0	0	0	120	207	0	0	0	0	0
ENSCHIG00000000576	36	17	16	65	33	38	0	14	33	22	21	2	7	157	35	56	33	38	75	115	8	87	66	88	63	2	13	10	27	0	0	36	0	0	0	0	16	0	0	0	0	0	0	0	0	0	0	0	0
ENSCHIG00000000577	0	0	0	0	0	0	0	0	0	0	0	0	0	0	0	0	0	0	0	1	1	0	0	2	0	0	0	0	0	101	30	1	2	0	34	12	0	63	44	0	0	0	4	0	0	0	2	10	14
ENSCHIG00000000578	6703	5112	4451	3813	4086	4037	6899	3751	6150	4381	2518	4236	3232	4874	2857	2962	3646	4738	2540	2559	5005	3740	2504	3613	3506	3431	2683	4505	2961	111	150	63	325	493	13	162	520	139	181	1	24	438	17	0	2	0	227	212	64
ENSCHIG00000000579	67	81	26	55	49	61	294	36	79	46	36	196	36	21	112	55	94	98	54	26	65	29	40	44	45	98	48	179	49	6	200	48	149	0	114	53	47	29	173	199	0	0	42	1	0	132	273	107	0
ENSCHIG00000000580	0	0	0	0	0	0	0	0	0	0	0	0	0	0	0	0	0	0	0	0	0	0	0	0	0	0	0	0	0	0	0	0	0	0	0	0	0	0	0	0	0	0	0	0	0	0	0	2	0
ENSCHIG00000000581	0	0	0	0	0	0	0	0	0	0	0	0	0	0	0	0	0	0	0	0	0	0	0	0	0	0	0	0	0	42	49	0	25	0	233	5	213	77	62	0	0	0	0	0	440	0	0	1	0
ENSCHIG00000000582	0	0	0	0	0	0	0	0	0	0	0	0	0	0	0	0	0	0	0	0	0	0	0	0	0	0	0	0	0	0	0	0	0	0	0	0	0	0	0	0	0	0	0	0	0	411	0	18	0
ENSCHIG00000000583	0	0	0	0	0	0	0	0	0	0	0	0	0	0	0	0	0	0	0	0	0	0	0	0	0	0	0	0	0	0	0	0	83	0	119	1	3	72	19	0	0	0	14	0	0	0	179	64	0
ENSCHIG00000000584	11	8	24	16	12	7	3	3	6	11	19	0	31	13	0	7	27	4	5	20	4	44	27	43	8	19	33	16	9	0	9	264	0	0	7	1	22	28	47	0	0	0	17	0	0	0	24	0	0
ENSCHIG00000000585	0	0	0	0	0	0	0	0	0	0	0	0	0	0	0	0	0	0	0	0	0	0	0	0	0	0	0	0	0	0	50	0	0	0	0	0	0	0	2	0	0	0	0	0	0	0	0	0	0
ENSCHIG00000000586	0	0	1	0	0	0	0	0	0	0	0	0	0	0	0	0	0	0	0	0	0	0	0	0	0	0	0	0	0	0	0	0	0	0	0	0	0	0	0	0	0	0	0	0	0	0	0	14	0
ENSCHIG00000000587	0	0	0	0	0	0	0	0	0	0	1	0	0	0	0	0	0	0	0	0	0	0	0	0	0	0	0	0	0	0	0	0	0	0	0	21	0	0	2	0	0	0	1	0	0	0	0	0	0
ENSCHIG00000000588	0	0	0	0	0	0	0	0	0	0	0	0	0	0	0	0	0	0	0	0	0	0	0	0	0	0	0	0	0	0	41	0	73	0	0	0	0	0	0	0	0	0	0	0	263	0	0	36	100
ENSCHIG00000000589	21	16	65	50	19	14	2	30	11	19	8	7	31	19	18	19	29	19	15	32	19	78	52	36	8	42	37	14	15	94	0	0	132	0	39	40	11	111	72	0	0	0	117	0	5	0	0	63	96
ENSCHIG00000000590	0	1	3	0	0	5	0	0	1	0	4	0	0	0	0	10	0	1	1	2	0	0	4	2	0	0	0	3	0	22	147	0	0	0	52	29	33	22	2	0	0	0	19	0	0	0	0	28	0
ENSCHIG00000000591	400	402	471	545	472	430	640	393	486	467	507	1468	348	766	1125	372	365	569	413	553	551	531	482	463	415	395	310	621	637	93	213	0	0	59	101	112	7	113	273	0	33	0	192	0	0	55	3	22	78
ENSCHIG00000000592	0	0	0	0	0	0	0	0	0	0	0	0	0	0	0	0	0	0	0	0	0	0	0	0	0	0	0	0	0	84	0	6	4	0	0	5	116	29	112	0	1592	0	74	0	0	7	0	122	0
ENSCHIG00000000593	678	150	704	601	514	484	68	160	439	509	436	27	167	775	89	314	177	199	712	1069	188	662	1076	918	417	235	194	103	698	62	29	0	93	1	208	48	34	12	41	0	0	0	0	0	134	0	21	9	0
ENSCHIG00000000594	2	0	0	0	0	0	0	2	2	0	0	0	0	0	0	0	4	0	0	0	0	2	0	0	0	0	0	0	0	98	175	0	4	0	0	0	24	0	65	0	0	0	3	0	0	0	86	0	0
ENSCHIG00000000595	2	0	0	0	0	0	0	1	0	0	0	0	0	0	0	0	0	0	0	2	0	0	0	0	0	0	0	0	0	0	0	0	49	191	2	0	57	33	6	0	0	0	0	0	41	0	6	8	2
ENSCHIG00000000596	0	13	5	26	3	3	0	34	10	1	15	0	1	0	14	0	2	38	9	33	27	9	20	15	28	40	6	22	38	169	2	43	219	0	0	180	17	48	45	0	0	0	0	81	0	0	0	11	16
ENSCHIG00000000597	1	1	7	2	2	1	1	0	2	4	3	0	0	0	0	6	0	7	1	3	7	3	0	8	1	0	0	9	3	125	84	0	293	0	84	56	134	51	174	0	0	0	121	0	0	0	0	58	181
ENSCHIG00000000598	588	901	1030	1188	1386	1551	277	1371	1508	1433	2549	273	1649	651	376	1788	1015	1719	1882	1392	1106	952	1160	1614	1264	1508	1292	1174	2212	1	0	0	3	0	0	28	152	31	26	0	0	0	3	0	289	0	52	0	2
ENSCHIG00000000599	428	148	690	113	34	59	13	64	44	26	81	1	178	421	8	49	100	68	56	763	76	1059	789	358	36	97	107	123	43	63	96	0	28	0	126	16	9	103	6	0	0	0	2	0	11	0	185	15	0
ENSCHIG00000000600	0	0	0	0	0	0	0	0	0	1	1	0	0	0	0	0	0	0	0	0	0	0	0	0	0	2	8	0	0	0	0	34	2	0	1	0	45	0	6	0	0	0	99	0	226	0	0	7	0
ENSCHIG00000000601	0	0	0	0	2	0	1	0	2	0	0	0	0	0	0	0	0	0	0	0	0	0	0	0	0	0	0	0	1	0	0	0	0	0	0	0	0	34	59	0	0	0	0	0	0	0	0	0	0
ENSCHIG00000000602	0	0	0	0	0	0	0	0	0	0	8	0	0	0	0	0	0	0	1	0	0	0	0	0	0	0	0	0	0	85	0	0	98	0	0	4	21	29	0	0	0	0	33	0	0	0	0	58	0
ENSCHIG00000000604	0	57	8	2	12	54	23	35	14	13	14	55	40	2	28	45	103	41	33	18	36	22	15	10	15	104	107	7	26	0	0	0	80	0	0	10	0	30	0	0	0	0	0	0	0	0	0	0	0
ENSCHIG00000000605	0	0	0	1	0	0	0	0	0	0	0	0	0	0	0	0	0	0	0	0	0	0	0	0	0	0	0	0	0	2	0	0	0	0	0	0	0	13	0	0	0	0	0	0	0	0	0	50	0
ENSCHIG00000000606	1257	221	1397	849	310	220	329	50	1022	346	59	38	3726	824	40	183	1626	230	781	929	1033	1235	985	869	337	1265	471	141	47	0	0	214	114	0	0	0	0	97	1	0	0	0	0	0	0	0	0	26	0
ENSCHIG00000000607	0	0	0	0	0	0	0	0	0	0	0	0	0	0	0	0	0	0	0	0	0	0	0	0	0	0	0	0	0	0	17	0	0	0	0	31	10	0	69	0	0	0	16	0	0	0	41	26	37
ENSCHIG00000000608	0	0	0	0	0	0	0	0	0	0	0	0	0	0	0	0	0	0	0	0	0	0	0	0	0	0	0	0	0	0	0	0	0	0	0	0	0	0	0	0	0	0	0	0	0	0	90	0	0
ENSCHIG00000000609	0	1	0	5	10	14	0	15	29	11	12	0	25	0	8	22	14	7	9	13	15	8	10	5	12	6	12	0	10	79	0	0	0	0	0	0	15	50	32	0	0	0	0	0	0	0	0	14	0
ENSCHIG00000000610	6577	3997	3605	4739	5786	4019	4102	2537	6566	5822	5063	1006	2285	6531	5522	3329	2675	3382	8235	3756	4228	3101	2346	4825	4749	2424	2136	4293	5910	215	121	150	32	0	10	81	67	66	49	0	501	0	19	0	0	0	115	4	41
ENSCHIG00000000611	0	0	0	0	0	0	0	0	0	0	0	0	0	0	0	0	0	0	0	0	0	0	0	0	0	0	0	0	0	46	60	194	0	0	20	29	27	0	0	0	0	0	0	0	3	0	0	0	13
ENSCHIG00000000612	147	1066	450	342	527	708	335	1183	735	575	584	27	651	118	44	418	652	597	344	287	496	408	755	243	227	1254	619	1105	239	285	0	263	180	0	33	178	77	158	22	0	71	0	35	0	162	0	127	4	94
ENSCHIG00000000613	25	223	140	134	150	137	14	301	174	148	191	73	160	3	15	195	201	161	190	105	227	179	187	214	126	358	260	225	159	9	0	0	0	4	0	0	5	0	139	0	0	0	0	0	215	0	0	35	4
ENSCHIG00000000614	0	0	0	0	0	0	0	0	0	0	0	0	0	0	0	0	3	1	0	0	0	0	0	0	0	0	0	0	0	144	16	1	86	0	189	0	17	5	0	0	0	0	3	0	422	0	117	5	6
ENSCHIG00000000615	91	37	115	774	368	128	14	34	307	376	582	54	54	866	1070	235	68	81	490	377	73	84	105	465	328	40	62	43	461	0	0	0	0	0	0	0	21	14	0	0	0	0	0	0	0	0	3	6	1
ENSCHIG00000000616	8	8	15	36	38	34	2	14	14	29	49	2	33	9	28	25	24	42	40	41	12	17	14	16	30	26	21	14	26	12	249	3	0	0	0	36	71	0	7	0	0	0	0	0	250	0	13	136	0
ENSCHIG00000000617	0	11	10	36	34	50	4	24	38	49	65	3	38	3	157	25	47	62	45	35	24	24	9	26	32	7	21	33	62	83	25	0	0	0	0	54	0	0	56	0	0	0	0	0	0	0	0	0	1
ENSCHIG00000000618	0	0	0	0	1	0	1	0	0	0	0	0	0	0	0	0	0	0	0	0	0	0	0	0	0	0	0	0	0	0	0	0	0	0	0	0	0	0	0	0	0	0	0	0	0	0	0	0	0
ENSCHIG00000000619	4	149	51	2	54	111	35	52	58	58	104	12	186	0	18	83	123	65	67	78	179	82	90	66	69	146	62	76	41	0	0	0	0	0	0	95	0	0	0	0	0	0	0	0	0	0	0	0	0
ENSCHIG00000000620	0	1	0	0	1	0	0	0	0	0	0	33	0	0	0	1	0	0	0	0	0	0	0	2	0	0	0	4	0	397	168	102	223	24	22	253	64	149	125	2320	7	1	247	1	367	3	2	72	112
ENSCHIG00000000621	0	11	24	13	16	49	3	20	15	19	34	0	52	2	0	26	27	21	22	13	5	8	19	31	21	56	27	10	18	0	0	0	0	503	0	140	0	15	0	1104	0	0	0	0	0	0	12	141	64
ENSCHIG00000000622	0	0	0	0	0	0	0	0	0	0	0	0	0	0	0	0	0	0	0	0	0	0	0	2	2	0	0	0	0	36	0	124	46	0	0	0	0	26	17	0	0	0	0	0	13	0	0	0	1
ENSCHIG00000000623	57	57	119	111	87	46	89	61	72	85	74	138	43	89	127	88	42	86	57	88	47	75	45	75	49	45	55	48	56	0	0	0	0	0	25	89	33	0	20	0	0	0	0	1	1	0	0	60	0
ENSCHIG00000000624	190	25	55	226	195	76	46	42	132	184	91	31	33	297	110	92	29	75	82	85	31	47	24	135	131	18	22	11	158	52	137	0	0	0	71	24	176	48	74	0	407	0	67	0	124	0	33	34	0
ENSCHIG00000000625	0	0	0	0	0	0	0	0	0	0	0	0	0	0	0	0	0	0	0	0	0	0	0	0	0	0	1	0	0	35	149	119	12	0	12	13	31	24	13	0	7	823	78	0	2	0	0	0	0
ENSCHIG00000000626	11	273	279	103	113	214	53	200	73	89	135	20	137	4	19	166	262	207	223	70	160	155	182	72	118	466	438	398	169	3	0	0	21	0	0	0	0	33	0	0	0	0	0	0	28	0	0	0	0
ENSCHIG00000000627	6	3	3	54	8	13	8	84	34	7	70	0	39	0	0	11	10	7	11	8	6	6	3	0	9	7	3	21	17	190	363	127	202	8	86	300	84	0	121	0	0	1	10	3	0	0	346	62	115
ENSCHIG00000000628	0	0	0	3	0	4	0	0	0	0	0	0	0	1	0	0	0	1	3	2	0	0	0	0	4	0	2	0	2	66	18	21	254	279	10	155	105	174	214	0	0	0	95	1832	267	0	11	147	0
ENSCHIG00000000629	179	92	98	123	106	92	210	68	166	94	96	42	61	108	40	72	72	92	104	71	101	54	68	106	101	54	42	72	195	3	71	15	8	466	4	11	44	87	13	149	0	0	0	0	188	15	63	106	123
ENSCHIG00000000630	6	0	0	3	0	0	0	0	1	0	0	0	0	12	0	0	0	0	0	0	0	0	0	0	0	0	2	0	0	14	21	5	65	413	191	101	110	267	147	0	604	0	58	0	72	0	52	149	65
ENSCHIG00000000631	110	449	640	516	457	928	186	835	528	459	277	53	888	162	12	872	473	698	688	736	95	2357	466	233	150	946	307	694	150	0	159	0	104	1	0	3	9	150	44	0	0	0	30	0	358	0	0	10	0
ENSCHIG00000000632	0	0	1	4	3	0	0	0	0	1	7	21	6	0	0	0	0	5	1	0	4	0	4	1	0	1	0	0	0	2	64	347	34	0	34	77	66	127	63	0	0	0	0	1559	0	0	432	346	0
ENSCHIG00000000633	1	2	3	0	0	0	3	0	1	3	1	17	1	5	0	1	4	3	2	8	3	1	3	2	3	2	0	0	0	0	0	0	0	0	0	45	0	0	35	0	0	0	0	0	0	0	0	0	0
ENSCHIG00000000634	0	0	0	0	0	0	0	0	0	0	0	0	0	0	0	0	0	0	0	0	0	0	0	0	0	0	0	0	0	0	0	0	1	0	32	31	0	0	0	0	0	0	16	0	0	0	0	0	0
ENSCHIG00000000635	9	47	37	18	31	25	20	47	26	38	1	0	87	20	37	34	52	43	24	32	32	56	42	80	34	61	31	42	20	21	0	126	0	0	32	0	13	25	62	0	0	0	49	0	0	0	0	3	0
ENSCHIG00000000636	0	1	10	20	6	6	4	10	11	6	13	14	9	11	51	8	3	16	11	9	21	0	3	4	20	17	7	4	1	45	57	199	122	17	11	20	125	134	99	0	0	0	58	1	0	0	193	54	2
ENSCHIG00000000637	0	0	0	0	0	0	0	0	0	0	0	0	0	0	0	0	0	0	0	0	0	0	0	0	0	0	0	0	0	5	0	0	70	0	122	0	0	0	0	0	0	0	0	87	0	0	0	0	0
ENSCHIG00000000638	0	8	8	1	2	0	15	6	0	1	4	1	0	1	0	2	3	0	1	6	0	7	9	4	0	3	2	0	1	105	0	0	0	0	16	0	0	5	0	0	0	0	0	0	0	0	0	6	19
ENSCHIG00000000639	133	969	310	221	87	795	52	473	231	83	174	35	66	106	253	432	672	264	464	314	522	568	659	423	416	843	549	55	431	2	14	0	0	0	46	114	0	18	5	0	1559	0	0	0	0	0	0	0	0
ENSCHIG00000000640	0	0	0	0	0	0	0	0	0	0	0	0	0	0	0	0	0	0	0	0	0	0	0	0	0	0	0	0	0	0	0	0	1	0	0	0	0	0	0	0	0	0	0	0	0	0	0	0	0
ENSCHIG00000000641	0	0	0	0	0	0	0	0	0	0	0	0	0	0	0	0	0	0	0	0	0	0	0	0	0	0	0	0	0	1	0	0	88	0	0	4	0	0	38	0	0	0	15	0	0	0	65	0	0
ENSCHIG00000000642	0	0	3	0	0	5	0	1	1	0	0	0	0	0	0	0	2	1	2	0	0	0	0	0	0	0	5	0	0	0	143	0	0	0	0	0	0	1	0	0	0	0	11	0	0	0	106	52	10
ENSCHIG00000000643	1496	352	701	4099	1411	1861	262	440	1567	1490	1575	108	429	838	337	924	187	735	1821	1124	346	231	449	1315	673	340	448	283	1446	0	167	247	220	0	0	157	43	22	51	0	0	0	116	0	302	0	72	51	0
ENSCHIG00000000644	18	48	35	29	39	64	16	39	27	43	58	0	57	5	5	40	28	45	37	24	59	55	51	66	37	90	49	47	24	153	239	277	320	0	9	68	2	88	190	0	0	0	282	0	1	0	126	21	161
ENSCHIG00000000645	106	1998	1136	1116	1202	1806	573	2470	1374	1212	1647	312	2856	109	343	1133	2699	1667	806	372	2163	541	1323	933	1275	2542	1583	1793	720	108	49	0	0	0	97	10	25	5	57	0	0	0	94	0	0	0	19	0	51
ENSCHIG00000000646	0	1	0	0	0	0	0	0	0	0	1	0	0	0	0	0	0	0	0	0	0	0	1	0	1	0	0	0	0	0	4	0	0	129	0	1	0	0	36	0	0	0	0	0	0	0	0	0	0
ENSCHIG00000000647	0	0	0	0	0	0	0	0	0	0	0	0	0	0	0	0	0	0	0	0	0	0	0	0	0	0	0	0	0	0	62	52	105	0	0	1	0	0	31	0	0	0	8	0	0	0	0	31	18
ENSCHIG00000000648	0	1	0	0	1	1	0	0	0	0	4	0	0	0	0	0	1	2	0	0	0	0	0	0	0	1	1	0	0	11	5	14	0	0	223	85	0	22	21	0	0	0	161	0	0	0	0	11	0
ENSCHIG00000000649	345	124	321	714	519	171	152	236	621	542	212	754	338	710	1013	179	235	293	302	272	234	324	226	377	239	197	130	243	475	133	2	164	208	0	150	28	190	149	78	0	0	0	11	0	15	0	135	166	111
ENSCHIG00000000650	0	0	0	0	0	0	0	0	0	0	0	0	0	0	0	0	0	0	0	0	0	0	0	0	0	0	0	0	0	6	0	0	0	301	0	0	13	31	82	0	0	0	0	38	245	0	0	59	0
ENSCHIG00000000651	61	107	244	387	255	317	41	244	320	234	310	81	235	174	399	188	311	196	192	287	146	163	148	301	273	159	163	85	279	0	15	94	42	0	10	2	0	0	82	0	0	0	0	0	0	0	0	0	0
ENSCHIG00000000652	18	8	7	41	34	27	15	5	25	42	71	5	35	13	44	32	18	20	57	21	8	7	6	48	44	7	5	8	121	11	79	0	0	0	3	104	0	18	35	0	0	0	0	272	355	0	0	0	89
ENSCHIG00000000653	4	3	0	0	0	0	0	0	1	0	3	0	0	0	0	0	0	3	0	0	0	0	0	0	0	0	0	0	0	71	1	192	19	0	0	70	238	67	3	0	0	0	144	0	0	0	0	0	34
ENSCHIG00000000654	12	1	1	16	7	1	3	0	1	2	1	5	1	21	2	6	0	1	5	11	2	1	4	25	2	1	0	0	2	0	0	14	0	0	14	0	0	0	0	0	0	0	11	0	0	0	42	17	0
ENSCHIG00000000655	7	19	9	54	47	28	7	31	26	51	28	37	25	19	21	41	16	33	58	69	25	34	23	56	40	31	27	31	53	16	0	0	3	0	0	0	0	28	62	0	0	0	0	0	0	0	177	90	24
ENSCHIG00000000656	0	0	0	0	0	0	0	0	0	1	0	0	0	0	0	0	0	0	0	0	0	0	0	0	0	0	0	0	0	0	0	0	0	0	0	70	0	0	62	0	0	0	7	0	0	0	0	170	0
ENSCHIG00000000657	0	1	0	0	0	1	0	1	0	1	2	0	0	0	0	0	0	0	0	0	2	0	0	0	2	0	0	0	0	0	0	0	0	0	0	0	0	2	54	0	0	0	0	1	0	0	2	0	34
ENSCHIG00000000658	0	0	0	2	0	2	0	0	0	0	1	0	0	0	0	0	0	0	0	0	0	0	1	0	0	0	2	0	0	0	0	0	0	0	0	0	0	0	0	0	629	0	19	0	0	0	0	0	0
ENSCHIG00000000659	1318	1002	1108	5475	1986	1626	1060	800	2507	2248	1590	208	864	2763	535	1817	844	1282	2682	2444	1111	1120	1115	2869	2218	761	642	912	3105	17	75	199	487	0	22	102	210	14	265	0	0	0	45	0	106	0	268	50	23
ENSCHIG00000000660	0	0	0	0	0	0	0	0	0	0	0	0	0	0	0	0	0	0	0	0	0	0	0	0	0	0	0	0	0	0	0	0	0	0	0	76	64	0	7	0	0	0	0	0	0	0	241	0	0
ENSCHIG00000000661	0	0	0	0	0	0	0	0	0	0	0	0	0	0	0	0	0	0	0	0	0	0	0	0	0	0	0	0	0	0	0	0	0	0	0	0	0	32	0	0	0	0	0	0	0	0	0	0	0
ENSCHIG00000000662	2	0	0	2	0	2	2	0	0	0	0	0	0	1	0	2	0	0	1	3	4	0	0	0	1	0	0	2	0	13	0	175	0	0	0	0	0	0	5	0	0	0	0	0	0	0	0	72	75
ENSCHIG00000000663	0	0	0	0	0	0	0	0	0	0	0	0	0	0	0	0	0	0	0	0	0	0	0	0	0	0	0	0	0	0	0	8	0	0	0	11	5	0	0	0	0	0	2	0	242	0	0	13	20
ENSCHIG00000000664	8	6	37	14	2	3	0	3	5	0	7	0	2	31	0	3	11	6	1	18	0	36	38	6	4	3	1	11	0	9	18	13	76	404	8	261	35	105	0	0	0	21	0	745	37	0	0	1	63
ENSCHIG00000000665	5720	3679	3597	8445	8217	4236	7017	3267	10206	9299	4883	8084	3625	5806	18111	4511	3445	4500	6756	4237	3063	3643	2281	6248	5461	2697	2261	4375	9139	43	296	62	2	23	254	163	339	138	236	0	0	0	198	0	200	279	224	475	222
ENSCHIG00000000666	11	414	76	169	379	287	361	240	692	468	551	464	253	0	1349	429	238	625	1112	352	497	225	229	584	483	302	216	644	892	50	69	167	133	9	67	87	80	212	109	0	0	0	201	0	289	0	323	167	127
ENSCHIG00000000667	0	1	1	0	0	1	6	0	0	0	0	1	1	2	0	0	0	0	0	1	0	0	1	1	0	0	0	0	1	0	88	0	0	0	0	0	0	39	0	0	0	407	33	0	0	0	0	0	0
ENSCHIG00000000668	0	0	0	0	0	0	0	0	0	0	0	0	0	0	0	0	0	0	0	0	0	0	0	0	0	0	0	0	0	34	0	0	44	23	10	17	143	18	123	0	0	0	7	0	0	0	23	30	7
ENSCHIG00000000669	0	0	0	0	0	0	0	0	0	0	0	0	0	0	0	0	0	0	0	0	0	0	0	0	0	0	0	0	0	0	0	0	0	0	3	0	0	1	0	0	0	1	0	0	0	0	0	0	0
ENSCHIG00000000670	0	0	0	0	0	0	0	4	1	0	0	0	0	0	0	0	0	2	0	0	0	0	0	0	0	0	0	10	0	35	0	0	0	0	262	14	71	0	2	0	0	0	0	0	1	0	0	69	0
ENSCHIG00000000671	79	39	43	70	29	73	9	32	15	20	44	20	88	43	12	71	79	35	24	69	40	100	32	28	44	108	45	23	24	181	162	136	270	0	174	4	56	188	94	0	0	0	306	0	40	0	34	171	190
ENSCHIG00000000672	0	0	0	0	0	0	0	0	0	0	0	0	0	0	0	0	0	0	0	0	0	0	0	0	0	0	0	1	0	0	0	0	0	0	0	0	79	11	0	0	0	0	0	0	0	0	217	12	0
ENSCHIG00000000674	0	0	0	0	0	0	0	0	0	0	0	0	0	0	0	0	0	0	0	0	0	0	0	0	0	0	0	0	0	0	11	0	0	0	0	0	0	0	0	0	0	0	95	0	0	0	0	0	0
ENSCHIG00000000675	0	0	0	0	0	0	0	0	0	0	0	0	0	0	0	0	0	0	0	0	0	0	0	0	0	0	0	0	0	0	0	0	0	0	0	0	0	0	0	0	0	0	0	0	0	0	0	0	0
ENSCHIG00000000676	0	0	0	1	0	0	0	0	0	0	0	0	0	2	0	0	0	3	0	1	0	0	2	2	0	0	0	0	0	10	0	0	0	0	4	44	143	60	27	0	0	0	9	0	0	0	2	112	62
ENSCHIG00000000677	0	0	0	0	0	0	0	0	0	0	0	0	0	0	0	0	0	0	0	0	0	0	0	0	0	0	0	0	0	0	0	0	0	0	0	0	0	0	0	0	0	0	0	0	0	0	0	0	1
ENSCHIG00000000678	0	0	0	0	0	1	0	0	0	0	0	0	0	0	0	0	1	0	0	0	0	0	0	0	0	0	0	0	0	32	2	0	97	0	0	5	10	10	0	0	0	0	0	0	0	0	31	47	0
ENSCHIG00000000679	436	325	254	409	489	268	824	219	843	531	336	519	273	393	650	304	278	350	205	220	371	289	165	341	300	308	142	413	495	179	138	1047	347	1	76	285	224	286	75	0	45	0	196	1	176	251	78	82	11
ENSCHIG00000000680	0	0	0	0	0	0	0	0	0	0	0	0	0	0	0	0	0	0	0	0	0	0	0	0	0	0	0	0	0	161	0	53	0	0	0	31	0	24	0	0	0	0	0	0	0	0	0	0	0
ENSCHIG00000000682	0	0	0	0	0	1	0	0	0	0	0	0	0	0	0	0	0	0	0	1	0	0	0	0	0	4	0	0	2	275	185	455	382	1	364	140	0	170	156	0	0	0	27	0	24	0	0	146	54
ENSCHIG00000000683	0	0	6	0	0	0	0	0	0	0	2	0	0	0	0	2	4	0	0	0	0	3	3	0	0	1	0	0	0	49	6	242	24	18	0	74	51	74	35	0	0	0	87	0	249	0	1	32	52
ENSCHIG00000000684	2	0	0	0	0	2	0	0	2	0	1	1	0	0	4	0	1	0	0	0	0	0	0	0	0	1	0	0	3	90	21	104	224	0	0	18	181	36	6	0	0	0	49	0	236	0	0	0	4
ENSCHIG00000000685	0	0	0	3	0	2	0	0	2	2	0	0	0	0	0	1	0	0	3	0	0	0	4	0	1	0	1	11	3	166	0	0	61	347	534	33	87	83	107	0	549	0	0	0	0	0	35	205	161
ENSCHIG00000000686	2	0	0	0	0	0	0	0	0	0	0	0	0	0	0	0	0	0	0	0	0	0	0	0	0	0	0	0	0	0	155	63	58	532	4	21	81	0	41	0	0	0	0	0	99	0	0	0	22
ENSCHIG00000000687	30	240	212	98	173	289	60	250	242	167	186	75	410	38	77	237	323	193	156	187	184	307	194	145	153	283	218	186	202	5	0	187	0	0	17	15	15	23	32	0	0	0	14	0	0	0	0	21	65
ENSCHIG00000000688	37	13	16	13	23	28	18	7	34	23	32	1	6	33	4	34	14	16	39	25	17	3	18	22	43	23	20	14	20	5	0	0	0	0	0	0	0	12	0	0	0	0	29	0	0	0	0	80	0
ENSCHIG00000000689	0	0	0	0	0	0	0	0	0	0	0	0	0	0	0	0	0	0	0	0	0	0	0	0	0	0	0	0	0	57	16	63	9	0	197	36	10	35	4	0	0	0	15	0	0	0	0	44	38
ENSCHIG00000000690	0	0	0	0	0	0	0	0	0	0	0	0	0	0	0	0	0	0	0	0	0	0	0	0	0	0	0	0	0	2	0	0	0	0	0	0	0	0	0	0	608	0	0	0	0	0	0	0	0
ENSCHIG00000000691	1526	556	964	1262	849	827	365	562	936	823	950	90	842	1885	42	987	749	715	873	1913	500	1811	1561	1232	806	726	648	440	803	203	41	157	0	0	156	3	16	0	61	0	0	0	0	0	0	0	33	137	86
ENSCHIG00000000692	0	0	0	0	0	0	0	0	0	0	0	0	0	0	0	0	0	0	0	1	0	0	0	0	0	0	0	0	0	1	0	0	4	0	0	2	32	11	20	0	0	0	56	108	0	0	5	0	0
ENSCHIG00000000693	0	0	0	0	0	0	0	0	0	0	0	0	0	0	0	0	0	0	0	0	0	0	0	0	0	0	0	0	0	178	0	0	2	0	0	21	35	216	1	0	0	0	0	0	37	0	23	1	0
ENSCHIG00000000694	0	0	2	0	0	0	0	0	0	0	0	4	0	1	27	0	0	0	0	0	17	0	0	0	0	0	0	0	0	2	17	238	9	0	8	23	79	24	8	0	642	0	60	0	0	126	138	63	31
ENSCHIG00000000695	30	46	23	45	55	69	9	76	53	49	93	2	69	13	10	79	52	48	58	96	52	69	50	67	49	68	50	64	52	0	0	0	0	0	102	0	6	39	5	0	0	0	0	0	0	0	0	0	14
ENSCHIG00000000697	0	4	1	0	2	1	1	2	4	5	10	13	9	0	0	6	7	10	3	4	15	2	1	3	2	8	11	17	3	0	0	5	18	0	0	5	0	53	3	0	0	0	30	0	7	0	0	0	0
ENSCHIG00000000698	14	1	8	10	9	9	10	0	10	9	14	17	13	8	9	4	7	5	6	8	5	10	14	17	6	12	6	7	15	0	0	0	1	425	0	65	33	0	62	0	0	0	0	0	0	0	0	115	0
ENSCHIG00000000699	10	10	6	17	14	11	1	4	12	16	23	1	5	15	3	22	4	17	19	43	1	28	17	13	8	8	11	5	18	73	0	0	2	0	47	10	0	8	57	0	0	0	54	0	0	0	83	13	19
ENSCHIG00000000700	9	87	89	63	97	66	16	105	76	89	79	17	64	9	55	63	120	99	85	84	85	124	55	82	35	118	50	93	58	68	50	0	3	72	220	135	102	236	78	0	0	0	211	0	81	2699	2	310	0
ENSCHIG00000000701	1604	900	1792	943	355	502	577	758	659	417	300	33	387	1100	58	336	610	638	451	838	365	1372	1131	673	349	592	281	660	232	0	0	308	0	0	0	3	17	141	38	0	0	0	0	0	98	0	0	12	1
ENSCHIG00000000702	0	0	0	0	0	0	0	0	0	0	0	0	0	0	0	0	0	0	0	0	0	0	0	0	0	0	0	0	0	39	0	0	0	0	37	0	41	18	0	0	0	0	0	0	0	0	0	0	0
ENSCHIG00000000703	0	0	0	0	1	1	0	0	0	0	4	0	0	1	0	0	0	0	0	0	0	5	0	0	0	0	0	0	0	15	0	0	49	0	49	0	35	0	0	0	0	0	2	0	0	0	0	0	23
ENSCHIG00000000704	191	76	221	369	267	193	65	148	149	296	356	99	173	538	95	228	75	178	179	528	69	238	281	378	174	135	130	263	182	18	8	22	0	0	117	69	28	4	90	0	0	1291	117	0	115	0	0	22	95
ENSCHIG00000000705	0	0	0	1	0	0	0	0	4	0	2	0	0	0	0	2	0	0	0	3	0	2	1	1	0	0	0	0	0	1	0	0	0	0	0	26	3	0	0	0	0	0	0	0	0	0	0	16	0
ENSCHIG00000000706	0	0	0	0	0	0	0	0	0	0	0	0	0	0	0	0	0	0	0	0	0	0	0	0	0	0	0	0	0	0	0	0	0	0	0	55	0	28	0	0	0	0	33	0	0	0	0	1	0
ENSCHIG00000000707	0	0	0	0	0	0	0	0	0	0	0	0	0	0	0	0	0	0	0	0	0	0	0	0	0	0	0	0	0	59	14	0	0	0	0	1	0	0	44	0	0	0	0	0	0	0	0	0	0
ENSCHIG00000000709	0	0	0	0	0	0	0	0	0	0	0	0	0	0	0	0	0	0	0	0	0	0	0	2	0	0	0	0	0	106	239	7	165	0	23	9	286	128	172	0	613	0	6	726	181	0	25	109	7
ENSCHIG00000000710	1	76	23	40	94	119	29	43	116	79	94	54	45	1	413	133	26	81	113	168	51	57	42	72	129	24	69	118	344	17	106	42	26	0	112	8	293	21	15	0	0	0	169	0	13	26	116	1	0
ENSCHIG00000000711	0	0	0	0	0	0	0	0	0	0	0	0	0	0	0	0	0	0	0	0	0	0	0	0	0	0	0	0	0	0	0	0	0	0	0	0	0	0	0	0	0	0	0	0	0	0	0	0	4
ENSCHIG00000000712	0	4	9	0	0	2	0	6	0	0	0	0	2	0	0	0	0	0	0	3	0	3	0	0	0	0	0	1	0	95	26	4	1	0	0	47	53	13	3	0	0	0	11	0	1	0	0	0	0
ENSCHIG00000000713	9	12	7	7	5	9	14	7	5	11	1	0	6	10	3	12	4	9	7	3	5	11	14	5	4	6	4	5	6	0	1	27	14	0	0	6	0	85	0	0	1209	0	0	1	0	0	0	0	0
ENSCHIG00000000715	110	20	122	100	32	35	3	61	47	40	56	67	71	120	87	46	55	25	39	128	78	135	96	150	29	46	29	22	42	63	105	0	144	0	219	56	22	95	30	0	0	0	128	0	217	0	6	51	1
ENSCHIG00000000716	41	25	60	51	15	26	61	31	55	27	31	7	32	50	0	27	68	34	29	10	37	27	15	25	51	32	13	30	2	147	25	20	100	66	336	82	127	79	157	0	0	2346	145	1	352	931	13	237	45
ENSCHIG00000000717	636	50	68	152	118	97	6	105	122	155	139	11	70	65	55	144	66	80	159	329	58	203	183	186	75	85	76	69	142	239	24	0	139	357	0	75	0	1	112	0	0	0	66	486	0	0	0	10	55
ENSCHIG00000000718	45	11	12	13	13	20	3	19	32	20	26	21	22	19	10	24	3	18	24	41	15	9	22	22	23	41	14	12	9	4	49	0	0	144	208	0	0	0	0	0	0	0	0	1	4	0	0	39	0
ENSCHIG00000000719	0	0	0	0	0	0	0	0	0	0	0	0	0	4	0	0	2	7	0	0	0	0	0	0	0	0	0	0	0	10	108	349	137	1	423	132	72	38	61	0	0	0	0	0	0	2	0	89	0
ENSCHIG00000000720	136	51	230	223	44	52	12	73	58	44	63	69	50	179	76	77	75	78	58	192	84	168	167	203	34	85	80	76	62	338	150	291	85	110	65	41	338	209	95	0	1	0	237	1852	90	0	115	358	85
ENSCHIG00000000721	0	5	0	2	0	2	0	11	7	0	0	0	6	0	0	6	1	0	1	3	15	1	6	2	11	6	14	6	3	8	8	0	3	0	0	47	22	24	28	0	0	0	4	0	0	0	82	47	2
ENSCHIG00000000722	0	0	2	0	0	0	0	0	0	0	0	0	0	0	0	0	0	0	0	5	0	0	0	0	0	0	0	0	0	0	0	0	0	0	0	0	0	0	0	0	0	0	0	0	0	0	0	0	0
ENSCHIG00000000723	0	0	0	0	0	0	0	0	0	0	0	0	0	0	0	0	0	0	0	0	0	0	0	0	0	0	0	0	0	0	0	0	0	0	0	0	0	20	0	0	0	0	0	0	0	0	0	0	0
ENSCHIG00000000724	0	6	2	3	1	7	0	3	4	0	3	0	0	0	0	1	0	1	0	0	1	1	4	0	1	5	0	0	3	41	92	216	8	0	140	0	12	131	73	0	0	0	0	0	0	0	0	88	0
ENSCHIG00000000725	4098	3196	3338	4354	4032	2774	5160	2421	4683	4383	2636	3589	3037	4443	3724	2686	3150	3426	2887	3459	2963	3264	2169	3746	2308	2512	2253	3406	3625	242	125	219	150	553	23	104	282	269	89	779	0	0	64	0	160	0	102	85	40
ENSCHIG00000000726	181	145	268	913	737	479	56	269	810	713	709	343	308	457	951	594	199	260	1925	671	192	278	324	694	481	190	204	134	1012	0	31	0	8	0	0	12	11	7	39	0	0	0	178	114	0	0	0	0	0
ENSCHIG00000000727	0	0	0	0	0	0	0	0	0	0	0	0	0	0	0	0	0	0	0	0	0	0	0	0	0	0	1	0	0	0	0	0	0	0	4	0	0	0	0	0	0	0	0	0	0	0	0	0	0
ENSCHIG00000000728	0	0	0	1	0	0	0	0	0	0	0	0	0	0	0	0	0	0	0	0	0	0	0	0	0	0	0	0	0	23	0	22	38	0	277	8	3	20	123	0	43	0	0	0	112	1	11	1	96
ENSCHIG00000000729	0	0	0	0	0	0	0	0	0	0	0	0	0	0	0	0	0	0	0	0	0	0	0	0	0	0	0	0	0	0	0	0	0	0	0	0	0	0	0	0	0	0	0	0	0	0	214	0	0
ENSCHIG00000000730	0	0	4	1	4	0	0	0	0	7	0	0	0	9	0	1	0	0	4	0	0	4	0	0	0	5	0	0	0	0	29	171	12	0	12	47	0	0	44	0	0	0	237	0	109	0	0	222	4
ENSCHIG00000000731	2	7	4	7	5	5	2	14	6	4	4	0	10	2	0	1	6	3	3	1	3	11	6	9	1	9	7	2	3	108	0	123	158	0	2	30	0	0	39	150	0	0	16	23	0	0	0	33	0
ENSCHIG00000000732	6	1	0	7	0	6	0	3	2	0	17	0	25	0	0	8	9	0	2	1	4	0	3	4	4	13	2	11	5	46	78	0	0	0	29	118	35	45	0	0	0	0	18	0	17	0	0	0	19
ENSCHIG00000000733	0	0	0	0	0	0	0	0	0	0	0	0	0	0	0	0	0	0	0	0	0	0	0	0	0	0	0	0	0	0	0	0	0	0	0	0	0	0	0	0	0	0	0	0	0	0	0	0	0
ENSCHIG00000000734	0	2	1	2	1	6	2	3	1	3	1	0	0	0	21	5	0	6	5	0	1	6	2	1	2	5	1	0	0	76	278	15	10	0	15	28	62	30	79	0	0	0	0	0	0	0	0	180	6
ENSCHIG00000000735	5	150	109	40	232	227	30	141	215	219	318	24	169	6	99	231	234	200	234	134	107	137	84	136	265	190	103	48	104	88	19	101	7	0	47	151	4	76	49	0	0	0	66	0	188	0	126	190	30
ENSCHIG00000000736	2	0	1	0	0	1	0	0	0	0	0	0	0	0	0	0	2	1	1	0	0	0	0	0	0	0	1	5	0	0	0	4	0	173	92	0	0	0	0	0	0	0	0	0	0	0	0	0	0
ENSCHIG00000000737	85	83	91	99	88	78	90	68	62	76	71	48	46	88	40	64	76	83	115	69	70	76	83	87	73	63	54	97	106	111	2	159	34	0	65	81	3	88	101	131	0	0	48	0	0	0	7	48	23
ENSCHIG00000000738	0	0	0	0	0	0	0	0	0	0	3	0	0	1	0	0	0	0	0	0	0	0	0	0	0	0	0	1	0	97	5	16	66	0	1	5	46	3	97	0	0	0	315	213	0	0	453	183	109
ENSCHIG00000000739	22	47	14	40	28	19	6	22	50	28	58	2	34	11	7	76	27	32	48	32	52	26	77	51	53	56	61	29	42	116	23	7	1	0	131	107	227	61	272	0	0	0	143	1541	80	0	86	66	31
ENSCHIG00000000740	0	4	5	1	7	11	0	14	11	12	4	0	2	1	0	8	16	12	3	8	4	9	2	11	2	17	5	12	3	0	0	0	0	3	0	0	0	24	27	0	0	0	0	0	0	0	187	0	0
ENSCHIG00000000741	813	740	467	394	826	497	1420	441	1007	728	571	148	382	731	118	574	473	605	755	405	690	447	416	542	945	488	392	847	744	29	111	0	0	0	127	0	8	76	0	0	0	0	83	0	0	0	152	26	0
ENSCHIG00000000742	6	0	3	0	8	11	6	1	9	5	8	0	5	0	0	5	2	5	6	4	7	1	3	0	5	12	4	11	2	0	0	0	0	0	0	0	0	0	0	0	0	0	0	0	0	0	0	0	0
ENSCHIG00000000743	11	4	8	18	17	10	0	16	18	11	6	0	24	31	2	12	26	15	20	26	7	20	42	23	1	7	11	10	37	42	27	13	16	327	79	41	187	99	64	0	214	0	0	0	0	0	0	70	0
ENSCHIG00000000744	0	0	0	0	0	0	0	0	0	0	0	5	0	1	0	0	0	0	0	0	0	2	0	0	0	0	0	0	0	0	3	0	0	0	0	0	0	0	0	0	0	0	0	0	0	93	0	0	0
ENSCHIG00000000745	1	12	23	20	10	18	11	19	8	23	10	0	33	4	2	17	33	26	17	3	5	20	20	18	8	9	15	6	15	122	14	16	0	0	0	25	33	102	0	0	0	0	30	0	318	0	28	49	74
ENSCHIG00000000746	0	0	0	0	0	0	0	0	0	0	0	0	0	0	0	0	0	0	0	0	0	0	0	0	0	0	0	0	0	0	0	0	30	0	0	0	0	0	0	0	0	0	0	0	0	0	0	0	0
ENSCHIG00000000747	0	0	0	0	0	0	0	0	0	0	0	0	0	0	0	0	0	0	0	0	0	0	0	0	0	0	0	1	0	0	0	0	0	0	0	0	0	0	0	0	0	0	0	0	0	0	0	0	0
ENSCHIG00000000748	45	44	54	28	22	17	59	41	13	21	19	6	36	43	4	18	43	16	19	30	28	30	46	26	10	37	27	39	13	2	0	0	19	1	0	15	1	0	1	0	0	0	0	0	0	0	0	0	23
ENSCHIG00000000749	0	0	0	0	0	0	0	0	0	0	0	0	0	0	0	0	0	0	0	0	0	0	0	0	0	0	0	0	0	0	23	0	0	0	0	0	0	76	0	0	0	0	0	0	0	0	0	0	0
ENSCHIG00000000750	10	448	333	84	224	364	137	504	190	240	288	76	551	5	104	194	290	169	161	110	550	265	316	163	163	591	174	238	85	0	63	1	0	126	0	143	29	68	25	0	0	0	148	0	7	0	37	70	6
ENSCHIG00000000751	1645	2062	4365	4672	4005	4001	435	3274	3783	4597	5726	1322	3369	2908	1626	5368	3877	4145	4507	5166	2367	4663	4486	5518	3519	3154	3262	2454	4960	271	0	42	56	10	84	77	61	82	15	0	0	0	7	0	5	0	87	41	1
ENSCHIG00000000752	0	7	5	8	10	4	0	8	21	15	8	0	3	2	0	7	5	5	5	12	0	4	1	4	3	4	4	1	18	9	95	19	4	40	225	143	150	49	122	0	0	0	76	0	363	0	11	23	21
ENSCHIG00000000753	15	19	41	6	3	16	3	7	6	3	0	0	0	22	0	0	4	6	1	4	11	8	8	16	2	4	5	1	3	109	15	20	0	0	0	0	166	44	126	0	0	0	70	0	93	0	49	66	0
ENSCHIG00000000754	13	85	38	48	58	30	21	43	66	82	93	8	56	5	9	81	48	31	119	22	14	13	41	72	98	59	48	11	146	46	67	110	141	0	299	0	0	111	58	0	0	0	163	0	60	0	0	62	7
ENSCHIG00000000755	18	4	2	19	6	1	0	9	16	6	5	0	2	10	3	4	0	14	2	5	0	12	6	5	4	8	2	3	3	62	463	141	129	5	123	98	105	16	104	0	0	0	36	8	338	0	395	0	0
ENSCHIG00000000756	0	0	0	0	0	0	0	0	0	0	0	0	0	0	0	0	0	0	0	0	0	0	0	0	0	0	0	0	0	0	0	0	0	0	0	0	0	0	0	0	0	0	0	0	0	0	0	0	0
ENSCHIG00000000757	141	165	268	348	150	234	35	208	124	159	360	7	121	371	225	210	282	224	288	240	134	172	128	340	181	198	215	144	223	160	105	132	161	0	0	0	0	60	8	2	1	0	112	0	0	0	119	0	2
ENSCHIG00000000758	59	24	23	24	22	11	19	4	27	13	7	25	12	43	3	19	25	42	11	12	4	19	17	15	6	13	4	16	12	46	0	0	5	437	0	99	45	61	40	0	381	0	0	0	0	0	0	0	4
ENSCHIG00000000759	0	0	0	0	0	1	2	1	0	0	0	0	0	0	0	0	0	0	0	0	0	0	0	0	0	0	0	3	0	191	49	106	54	0	27	146	32	124	190	0	0	0	431	0	107	0	42	324	0
ENSCHIG00000000760	0	0	0	0	0	0	0	0	0	0	0	0	0	0	0	0	0	0	0	0	0	0	0	0	0	0	0	0	0	0	0	0	0	0	0	0	1	1	2	0	0	1	1	0	2	0	2	0	0
ENSCHIG00000000761	39	8	21	17	11	9	46	4	26	24	8	22	17	40	14	6	9	29	24	9	10	6	8	7	13	2	7	21	2	69	117	218	171	534	55	2	23	52	89	0	0	0	64	0	48	0	13	22	100
ENSCHIG00000000762	12	3	22	17	21	16	11	8	12	12	22	1	25	25	0	11	14	17	15	51	21	20	10	18	21	25	28	30	13	0	2	0	76	199	84	7	0	68	34	0	0	0	0	0	0	0	0	41	0
ENSCHIG00000000763	0	0	0	0	0	0	0	0	0	0	0	0	0	0	0	0	0	0	0	0	0	0	0	0	0	0	0	0	0	0	13	0	174	0	0	0	0	0	0	0	0	0	0	0	0	0	0	0	0
ENSCHIG00000000764	29	0	6	8	3	0	4	0	1	4	2	2	2	7	0	1	0	2	1	30	0	20	20	23	0	0	0	0	1	0	0	0	0	0	2	17	0	0	18	0	0	0	0	0	0	0	0	23	0
ENSCHIG00000000765	30	34	24	33	30	26	9	26	23	39	30	14	72	15	8	35	38	21	15	36	36	41	23	31	42	30	32	79	52	0	0	0	0	0	0	4	143	0	1	0	0	0	0	0	0	0	3	0	0
ENSCHIG00000000766	945	632	798	2200	2286	2015	235	839	2278	2811	2777	120	1093	1378	838	2109	943	1542	2621	2227	1030	941	1179	2839	2189	885	848	588	3102	0	11	0	1	0	0	103	25	46	0	0	0	0	0	0	0	28	0	27	0
ENSCHIG00000000767	6	6	24	18	15	9	1	29	5	26	3	0	25	11	0	7	19	10	4	2	21	10	13	6	7	10	12	4	5	0	0	0	0	0	0	0	6	0	0	0	1	0	0	1	0	0	0	8	0
ENSCHIG00000000768	7	11	9	9	0	6	0	15	0	1	18	21	1	13	0	1	10	17	0	4	0	4	7	7	10	10	5	5	5	20	62	0	22	0	0	42	154	0	94	0	0	852	0	0	0	0	74	131	10
ENSCHIG00000000769	41	29	64	51	57	75	27	33	35	60	56	0	32	55	6	68	37	35	36	92	33	78	53	105	36	31	28	41	75	0	0	0	73	0	0	20	0	23	26	0	0	0	0	0	0	0	9	0	0
ENSCHIG00000000770	0	0	0	0	0	0	0	0	0	0	0	0	0	0	0	0	0	0	0	0	0	0	0	0	0	0	0	0	0	0	0	0	2	0	0	1	0	0	0	0	0	0	0	0	0	0	0	0	0
ENSCHIG00000000771	0	0	0	0	0	0	3	0	0	0	0	0	0	0	0	1	0	1	0	1	0	0	4	0	1	0	4	0	0	5	11	0	0	0	1	32	7	7	27	67	0	565	117	4	0	0	83	0	87
ENSCHIG00000000772	1	1	0	6	0	0	0	0	0	0	0	0	0	1	1	0	2	0	0	0	1	0	0	0	2	1	0	1	0	11	42	0	68	1	86	53	0	3	8	1	210	307	238	1	16	608	141	7	6
ENSCHIG00000000773	0	3	0	0	0	0	0	0	0	0	0	0	0	0	0	0	0	0	0	0	0	0	0	0	0	0	0	0	0	0	0	1	60	0	5	155	86	37	9	0	0	0	0	0	0	76	0	0	21
ENSCHIG00000000774	344	316	376	239	225	286	104	290	236	272	210	245	419	210	89	223	434	224	246	395	241	713	508	416	228	230	207	191	354	5	0	22	0	0	59	0	4	0	87	0	0	0	0	0	0	0	6	7	0
ENSCHIG00000000775	0	0	0	0	1	2	0	0	0	1	3	1	0	1	3	1	0	0	0	0	0	0	0	0	4	0	0	0	0	0	5	160	0	0	0	9	0	0	4	0	0	0	0	0	0	0	0	0	10
ENSCHIG00000000776	0	0	0	0	0	0	0	0	0	0	0	0	0	0	0	0	0	0	0	0	0	0	0	0	0	5	0	0	0	0	0	0	1	0	0	0	0	0	0	0	0	0	0	0	0	0	0	0	0
ENSCHIG00000000777	0	0	0	0	0	0	0	0	0	0	0	0	0	0	0	0	0	0	0	0	0	0	0	0	0	0	0	0	0	84	0	0	0	0	0	0	0	0	0	0	0	0	4	0	0	0	0	0	0
ENSCHIG00000000779	0	0	0	0	0	0	0	0	0	0	0	0	0	0	0	0	0	0	0	0	0	0	0	0	0	0	0	0	0	0	0	0	0	0	0	10	0	0	0	0	0	0	61	0	0	0	0	0	0
ENSCHIG00000000780	0	0	0	0	0	0	0	0	0	0	0	0	0	0	0	0	0	0	0	0	0	0	0	0	0	0	0	0	0	75	1	13	0	0	0	133	0	85	26	0	0	0	49	0	401	0	0	0	0
ENSCHIG00000000781	3107	2037	2645	7683	6811	6228	634	2835	7385	7580	8020	3029	3352	4631	7378	6709	3291	4855	8351	7610	4324	3670	4712	7942	5262	2922	3055	1731	7212	1	0	0	74	0	97	0	0	65	1	0	0	0	25	7	0	0	0	0	1
ENSCHIG00000000782	181	69	86	125	99	97	155	46	61	143	125	90	30	231	66	142	59	136	75	161	62	43	81	132	100	74	55	68	34	54	3	0	0	0	0	85	114	58	177	0	0	0	61	0	0	0	14	0	7
ENSCHIG00000000783	2	14	9	3	22	15	16	12	25	17	15	7	30	1	33	12	27	28	7	5	2	13	11	9	15	16	13	6	33	4	0	49	11	0	0	0	19	3	2	0	0	0	0	0	134	0	267	0	1
ENSCHIG00000000784	0	0	0	0	0	0	0	0	0	0	0	0	0	0	0	0	0	0	0	0	0	0	0	0	0	0	0	0	0	20	39	0	88	0	143	0	0	32	0	0	0	0	0	0	0	1035	119	0	110
ENSCHIG00000000785	493	367	230	451	385	351	361	233	414	347	467	3	137	503	39	384	213	303	454	412	385	230	182	322	550	237	147	258	281	2	43	183	1	0	0	13	165	57	36	0	0	0	138	0	141	0	6	188	5
ENSCHIG00000000786	7	5	5	8	4	4	5	6	1	9	2	0	6	4	0	4	5	4	5	4	5	6	3	3	1	6	5	3	4	0	135	2	1	0	1	19	0	18	39	0	0	0	0	0	13	0	0	1	70
ENSCHIG00000000787	0	0	0	0	0	0	0	0	0	0	0	0	0	0	0	0	0	0	0	0	0	0	0	0	0	0	0	0	0	98	37	0	120	0	174	19	58	28	96	0	0	0	0	0	7	0	95	17	1
ENSCHIG00000000788	0	0	0	0	0	0	0	0	0	0	0	0	0	0	0	0	0	0	0	0	0	0	0	0	0	0	0	0	0	11	109	0	1	0	0	0	101	164	25	0	0	0	28	0	19	0	0	98	0
ENSCHIG00000000789	0	0	6	0	0	1	0	9	0	0	1	0	2	0	0	0	0	1	0	0	15	0	2	0	2	4	3	22	0	44	65	69	1	0	18	55	20	32	61	0	20	0	25	0	102	68	0	39	68
ENSCHIG00000000790	0	0	0	0	0	0	0	0	0	0	0	0	0	0	0	0	0	0	0	0	0	0	0	0	0	0	0	0	0	0	0	0	11	0	0	28	7	0	0	0	0	0	0	0	0	0	0	0	0
ENSCHIG00000000791	0	2	1	2	0	0	2	2	0	0	0	0	0	0	1	0	4	2	0	0	0	0	0	0	0	6	0	0	0	10	0	0	14	0	0	0	0	0	0	0	0	0	0	0	0	0	0	0	0
ENSCHIG00000000792	0	0	0	0	0	2	0	0	0	1	0	0	0	1	1	0	0	0	0	0	1	0	3	2	0	12	0	0	0	23	9	0	0	0	203	27	0	30	0	0	279	0	20	0	0	0	0	0	0
ENSCHIG00000000793	0	0	0	0	0	0	0	0	0	0	0	0	0	0	0	0	0	0	0	0	0	0	0	0	0	0	0	0	0	30	0	0	0	0	0	0	0	1	0	0	0	0	0	0	0	0	0	33	0
ENSCHIG00000000794	0	0	0	3	0	0	0	5	0	0	0	0	0	0	0	0	0	0	0	0	0	0	0	0	0	0	0	0	0	28	25	0	2	3	138	40	140	0	11	0	0	0	40	0	0	0	1	9	0
ENSCHIG00000000795	0	0	0	0	0	0	0	0	0	0	0	0	0	0	0	0	0	0	0	0	0	0	0	0	0	0	0	0	0	0	6	0	0	0	0	0	0	17	0	0	0	0	0	0	59	0	157	0	0
ENSCHIG00000000796	2	0	0	0	0	0	0	0	0	0	0	2	0	0	0	0	0	0	0	0	0	0	3	0	0	0	0	1	0	0	0	0	0	120	0	0	0	0	0	0	0	0	8	0	0	0	0	0	3
ENSCHIG00000000797	11	2	15	6	0	0	0	0	0	3	0	0	0	10	4	0	1	1	0	30	1	13	7	7	2	0	1	1	0	0	0	0	0	0	29	7	0	0	42	0	0	0	32	0	0	0	53	0	0
ENSCHIG00000000798	0	0	0	0	0	0	0	0	0	0	0	0	0	0	0	0	0	0	0	0	0	0	0	0	0	0	0	0	0	0	0	0	0	0	0	0	0	0	2	0	0	0	0	0	0	0	0	0	0
ENSCHIG00000000799	0	0	0	1	0	0	0	0	0	0	0	0	0	0	0	0	0	0	0	1	0	0	0	0	0	0	0	0	0	15	0	1	1	0	0	0	0	0	0	0	0	0	68	0	0	0	0	0	5
ENSCHIG00000000800	22	147	89	87	62	134	10	135	85	60	48	205	125	39	234	72	97	116	88	94	97	129	90	82	72	101	45	158	72	1	20	0	0	0	0	0	4	81	18	0	0	0	0	0	0	0	0	15	0
ENSCHIG00000000801	0	0	0	0	0	0	0	0	0	0	0	0	0	0	0	1	0	0	0	0	2	1	0	0	1	0	0	0	0	317	26	2	138	0	52	31	39	37	34	0	315	0	43	1	75	0	339	72	84
ENSCHIG00000000802	0	0	0	0	0	0	0	0	0	0	0	0	0	0	0	0	0	0	0	0	0	0	0	0	0	0	0	0	0	0	0	0	29	0	0	0	0	0	0	0	0	0	0	0	0	0	5	23	0
ENSCHIG00000000803	89	190	108	185	350	402	68	150	401	318	148	2	148	98	0	370	83	160	380	234	70	140	205	275	263	251	94	94	297	3	19	0	0	0	79	0	30	8	0	0	0	0	0	0	0	0	2	3	0
ENSCHIG00000000804	558	150	30	204	320	386	156	24	263	263	339	352	26	597	208	521	24	276	419	461	476	65	110	315	764	180	111	97	306	6	0	0	31	0	0	2	0	0	73	0	0	0	23	0	0	0	44	0	0
ENSCHIG00000000805	0	0	0	0	3	0	0	0	0	1	0	0	0	0	0	0	0	0	0	0	0	0	0	0	0	0	0	0	0	0	0	0	50	0	25	14	0	16	12	0	0	0	0	0	0	0	126	6	8
ENSCHIG00000000806	253	209	101	179	247	406	200	116	181	245	205	34	202	134	51	308	176	168	318	404	301	255	250	171	238	278	207	124	257	8	67	102	28	0	114	139	1	69	78	0	0	0	77	3	409	0	166	64	0
ENSCHIG00000000807	0	0	0	0	3	0	0	0	0	3	1	0	0	0	5	2	0	0	3	2	0	0	0	1	1	4	3	2	2	5	166	0	26	9	41	44	9	117	183	0	0	0	0	3	2	0	112	137	0
ENSCHIG00000000808	7	3	0	0	2	15	0	0	5	2	33	99	8	0	61	12	0	8	9	13	4	33	2	6	0	12	24	1	6	94	486	707	183	75	317	49	320	195	146	1	679	0	144	0	1	0	0	121	69
ENSCHIG00000000809	1	0	0	0	0	0	0	0	1	1	0	0	0	0	0	0	0	0	1	0	0	2	0	1	0	1	0	0	0	2	0	0	0	0	0	40	0	21	0	0	0	3710	4	0	0	0	4	15	0
ENSCHIG00000000810	4186	2136	1084	11162	16183	12239	1241	868	10736	16188	16200	7978	1260	13470	29466	11416	1075	6202	16739	14417	6353	1630	5454	11201	12333	2893	2758	1838	19138	92	12	0	7	2	105	109	66	48	4	0	172	0	249	2	2	0	1	11	0
ENSCHIG00000000811	350	281	257	396	591	809	358	293	648	655	908	43	393	495	64	673	201	529	568	803	362	338	275	429	571	250	221	246	394	1	13	13	0	109	90	0	0	0	18	0	0	0	0	0	5	0	175	154	0
ENSCHIG00000000812	2	4	2	7	7	7	0	2	3	2	5	0	2	0	21	4	3	2	8	6	5	1	2	2	3	6	2	0	1	70	35	93	75	182	47	123	99	76	96	0	0	0	95	1	52	11	197	80	54
ENSCHIG00000000813	0	0	0	0	0	6	0	0	1	0	3	1	2	0	7	0	0	5	5	4	1	21	5	0	1	2	3	5	1	132	14	0	79	0	0	7	0	30	4	0	0	0	0	0	174	0	0	0	0
ENSCHIG00000000814	42	71	38	21	39	30	171	52	39	36	15	75	18	17	36	18	22	50	22	15	71	25	21	29	28	34	33	35	32	26	0	5	11	0	0	24	2	32	27	0	0	4255	63	0	0	0	426	144	35
ENSCHIG00000000815	0	0	1	0	0	0	0	0	0	0	0	0	0	0	0	0	0	0	0	0	0	0	0	0	0	0	0	0	0	54	0	0	0	0	0	30	0	0	0	0	0	0	10	0	0	0	0	0	0
ENSCHIG00000000816	3	7	0	1	3	3	1	1	0	0	4	0	2	0	1	0	0	2	6	2	2	0	0	2	2	2	3	0	2	0	0	0	95	0	0	0	2	0	18	0	0	0	72	0	36	0	0	0	0
ENSCHIG00000000817	0	0	0	0	0	0	0	0	0	0	0	0	0	0	0	0	0	0	0	0	0	0	0	0	0	0	0	0	0	0	15	3	214	2	113	182	1	1	0	0	0	0	0	0	0	0	0	0	0
ENSCHIG00000000818	0	0	0	0	2	3	4	0	3	5	0	0	0	8	0	0	0	3	3	3	2	0	1	2	0	0	2	9	2	35	0	0	0	0	0	0	0	0	0	0	0	0	0	0	0	0	0	0	0
ENSCHIG00000000819	0	6	0	0	5	1	3	1	3	2	1	0	4	0	0	1	18	9	0	0	0	0	0	1	4	3	13	0	16	2	0	0	216	4	0	26	0	22	33	0	0	0	0	0	0	0	0	17	0
ENSCHIG00000000820	0	0	0	0	0	0	0	0	0	0	0	0	0	0	0	0	0	0	0	0	0	1	0	0	0	0	0	0	0	0	0	0	0	0	38	7	0	8	28	0	0	0	84	0	0	0	0	0	0
ENSCHIG00000000821	0	0	1	0	0	0	0	0	0	0	0	0	0	0	0	0	0	0	0	0	0	0	0	0	0	0	0	0	0	0	0	3	140	3	3	0	75	4	17	0	0	0	78	0	0	0	0	0	0
ENSCHIG00000000822	0	0	0	0	0	0	0	0	0	0	0	0	0	0	0	0	0	0	0	0	0	0	0	0	0	0	0	0	0	0	0	0	0	0	0	0	0	0	0	0	0	0	157	0	0	0	0	0	0
ENSCHIG00000000823	0	13	30	12	20	21	10	41	8	22	0	0	78	0	0	0	6	2	6	0	40	0	12	18	3	16	0	4	0	45	9	0	63	196	9	161	125	161	90	0	0	0	1	0	0	0	133	22	169
ENSCHIG00000000824	12	0	1	2	0	0	0	0	0	0	0	0	0	1	0	0	1	0	3	0	0	1	1	2	1	0	0	0	0	38	0	0	0	0	0	0	0	0	6	0	0	0	0	0	0	0	0	0	10
ENSCHIG00000000825	0	2	0	0	0	1	0	2	3	1	3	1	0	0	3	3	0	0	0	0	0	0	0	1	0	0	0	0	0	2	0	0	0	0	0	0	0	44	0	0	0	0	3	0	0	0	0	0	0
ENSCHIG00000000827	0	0	0	2	5	4	0	4	0	4	10	0	0	0	4	18	1	9	16	1	1	2	0	2	4	15	5	0	8	54	0	47	87	0	0	0	30	25	15	0	0	0	0	0	0	1233	0	0	0
ENSCHIG00000000828	1	4	4	8	5	9	7	0	6	7	4	2	0	3	0	3	0	6	2	10	1	4	3	9	5	1	4	0	1	12	25	0	25	301	0	85	41	15	1	0	0	0	0	0	0	0	0	0	0
ENSCHIG00000000829	0	0	0	0	0	0	0	0	0	0	0	0	0	0	0	0	0	0	0	0	0	0	0	0	0	0	0	0	0	71	0	331	87	0	11	45	131	99	114	0	0	0	8	0	0	0	118	41	161
ENSCHIG00000000830	0	0	0	0	0	0	0	0	0	0	0	0	0	0	0	0	0	0	0	0	0	0	0	0	0	0	0	0	0	78	0	0	0	0	0	14	0	0	0	0	0	0	0	0	0	0	0	0	0
ENSCHIG00000000831	0	2	0	2	0	2	0	0	0	0	3	0	0	0	0	4	1	0	0	0	0	0	0	0	0	0	0	0	0	143	13	0	2	0	166	0	3	10	1	0	0	0	0	0	0	0	0	0	0
ENSCHIG00000000832	0	6	0	1	1	6	1	16	2	1	2	11	4	1	2	12	5	2	5	0	7	2	8	8	2	8	0	27	0	0	7	0	0	0	0	0	132	0	106	0	2003	0	20	8	0	0	0	188	1
ENSCHIG00000000833	0	0	0	0	0	0	0	0	0	0	0	0	0	0	0	0	0	0	0	0	0	0	0	0	0	0	0	0	0	50	9	180	3	0	0	66	1	45	69	0	0	0	0	1	3	0	27	2	0
ENSCHIG00000000834	0	155	42	29	25	44	14	58	26	25	74	91	53	1	36	82	66	89	74	32	106	75	35	53	46	116	61	103	85	162	0	20	47	0	11	2	36	58	52	0	0	0	6	0	0	0	0	1	79
ENSCHIG00000000835	0	0	0	0	0	0	0	0	0	0	0	0	0	0	0	0	0	0	0	0	0	0	0	0	0	0	0	0	0	8	0	8	25	109	19	56	35	66	134	0	0	0	38	0	3	0	4	7	1
ENSCHIG00000000836	15	61	9	43	67	201	4	48	118	81	163	19	72	2	232	197	120	109	230	128	116	60	87	106	144	123	88	52	120	2	113	0	0	0	31	36	143	44	0	0	0	0	117	0	0	0	0	6	10
ENSCHIG00000000837	0	0	0	0	0	0	0	0	0	0	0	0	0	0	0	0	0	0	0	0	0	0	0	0	0	0	0	0	0	0	0	0	0	0	0	2	67	139	17	0	0	0	86	0	0	0	24	0	9
ENSCHIG00000000838	1	0	0	0	0	0	0	0	0	0	0	0	0	0	0	0	0	0	0	0	0	0	0	0	0	0	0	0	0	0	6	218	83	0	10	13	89	38	30	0	0	0	129	0	0	0	0	274	19
ENSCHIG00000000839	28	38	7	20	10	12	15	1	18	15	30	1	8	11	2	19	22	18	23	23	4	7	14	11	23	3	13	1	35	5	0	305	0	0	0	0	0	0	1	0	0	0	0	0	31	0	0	0	13
ENSCHIG00000000840	0	0	0	0	0	0	0	0	0	0	0	0	0	0	0	0	0	0	0	1	0	0	0	0	0	0	0	2	0	0	0	0	0	0	0	0	0	0	0	0	0	0	0	0	0	0	0	0	0
ENSCHIG00000000841	0	0	0	0	0	0	0	0	0	0	0	0	0	0	0	0	0	0	0	0	0	0	0	0	0	0	0	0	0	0	0	0	0	0	0	0	71	46	37	0	0	0	0	0	0	0	0	0	0
ENSCHIG00000000842	0	0	0	0	0	0	0	0	0	0	0	0	0	0	0	0	0	0	0	0	0	0	0	0	0	0	0	0	0	0	0	0	0	0	0	0	0	0	28	0	0	0	0	0	0	0	0	0	0
ENSCHIG00000000843	0	0	0	0	0	1	0	0	0	0	0	0	0	0	0	0	0	0	0	0	0	0	0	0	0	0	0	0	0	25	0	82	1	0	0	13	86	0	17	0	0	0	62	0	89	0	1	58	0
ENSCHIG00000000844	9	3	1	0	0	1	0	1	1	0	0	6	0	0	2	0	3	5	3	0	1	0	0	0	0	1	0	0	1	85	26	0	54	0	0	0	0	0	44	0	0	0	0	0	0	0	0	0	34
ENSCHIG00000000845	0	0	0	0	0	0	0	0	0	0	0	0	0	0	0	0	0	0	0	0	0	0	0	0	0	0	0	0	0	0	14	0	0	0	0	0	0	0	0	0	0	0	0	0	0	0	0	0	0
ENSCHIG00000000846	134	242	393	1288	1458	1421	146	453	1012	1476	2104	585	390	479	2973	1587	237	601	1748	1574	813	592	953	1193	1013	567	366	270	1588	103	75	0	0	2	236	23	127	83	194	0	0	0	30	0	57	0	85	58	28
ENSCHIG00000000847	0	0	0	0	0	0	0	0	0	0	0	0	0	0	0	0	0	0	0	0	0	0	0	0	0	0	0	0	0	0	0	0	0	0	0	77	0	0	0	0	0	0	0	0	0	0	0	0	0
ENSCHIG00000000848	0	0	0	0	0	0	0	0	0	0	0	0	0	0	0	0	0	0	0	0	0	0	0	0	0	0	0	0	0	20	0	0	4	0	0	17	0	117	53	0	0	0	112	0	0	0	0	0	119
ENSCHIG00000000849	0	0	0	0	0	0	0	0	0	0	0	0	0	0	0	0	0	0	0	0	0	0	0	0	0	0	0	0	0	34	0	0	102	0	0	69	7	50	5	166	0	0	0	0	0	0	0	5	6
ENSCHIG00000000850	162	757	356	419	414	543	541	532	528	455	736	1207	594	134	1636	530	735	689	699	313	298	464	335	399	449	627	493	1056	755	285	307	638	220	415	374	225	281	308	133	0	0	0	502	1394	35	0	321	69	309
ENSCHIG00000000851	0	0	0	0	0	0	0	0	0	0	0	0	0	0	0	0	0	0	0	0	0	0	0	0	0	0	0	0	0	0	0	201	0	0	0	16	9	42	69	0	0	0	0	0	2	0	0	116	0
ENSCHIG00000000852	1	0	0	0	0	0	0	0	1	0	0	3	0	0	0	0	0	0	0	0	0	0	0	0	0	0	0	0	0	82	0	0	122	0	0	7	41	2	10	0	0	0	83	0	10	0	23	0	88
ENSCHIG00000000853	0	0	0	0	0	0	0	0	0	0	0	0	4	0	0	0	0	2	0	0	0	1	0	0	0	0	0	0	0	0	0	17	24	0	0	128	0	67	1	0	0	0	0	0	66	0	0	0	0
ENSCHIG00000000854	0	0	0	0	0	0	0	0	0	0	0	0	0	0	0	0	0	0	0	0	0	0	0	0	0	0	0	0	0	0	0	0	0	0	0	0	0	28	0	0	0	0	0	0	0	0	0	0	0
ENSCHIG00000000855	472	246	165	144	216	145	296	163	286	177	155	251	150	409	125	142	181	200	122	156	179	185	155	176	226	198	132	213	132	54	81	233	0	275	176	9	83	31	31	2	1	0	40	1	93	334	4	130	7
ENSCHIG00000000856	0	0	0	0	0	0	0	0	0	0	0	0	0	0	0	0	0	0	0	0	0	0	0	0	0	0	0	0	0	3	0	65	86	0	10	31	0	6	67	0	0	0	0	0	58	0	137	0	47
ENSCHIG00000000857	1	0	2	3	2	0	1	1	0	1	0	0	2	2	0	0	1	0	0	1	0	0	2	0	1	0	1	0	0	0	64	0	0	0	0	32	0	0	0	0	0	0	0	0	0	0	0	0	0
ENSCHIG00000000858	5	2	4	3	5	1	0	5	0	1	1	0	15	7	2	2	0	2	2	17	0	8	2	3	2	1	1	0	1	0	0	0	0	0	0	0	0	3	0	0	0	0	0	0	0	0	0	0	0
ENSCHIG00000000859	0	0	0	0	0	0	0	0	0	0	0	0	0	0	0	0	0	0	0	0	0	0	0	0	0	0	0	0	0	2	0	0	0	0	0	0	0	0	0	0	0	0	0	0	0	0	3	1	0
ENSCHIG00000000860	99	49	114	151	93	105	9	63	85	93	114	25	112	182	203	172	62	85	149	338	69	209	210	207	94	112	61	74	171	2	0	0	0	0	191	38	34	63	18	0	0	0	0	0	0	0	27	81	18
ENSCHIG00000000861	6	6	5	7	12	11	1	7	15	4	12	15	7	0	28	16	4	9	16	5	1	7	6	11	10	14	15	6	18	0	0	0	0	0	0	0	24	0	0	0	0	0	0	0	0	0	0	0	0
ENSCHIG00000000862	0	0	4	6	16	12	3	18	5	11	17	0	5	0	16	20	1	11	25	19	9	8	5	8	8	3	15	11	9	28	97	0	180	38	0	7	7	11	66	0	0	0	267	0	0	0	0	83	0
ENSCHIG00000000863	19	0	50	57	3	1	5	11	10	0	2	0	10	67	1	10	0	9	2	61	14	84	61	58	6	19	7	6	5	38	0	0	26	0	0	20	0	0	90	0	0	0	92	0	1	0	0	0	1
ENSCHIG00000000864	0	0	0	0	0	0	0	0	0	0	0	0	0	0	0	0	0	0	0	0	0	0	0	0	0	0	0	0	0	24	0	13	0	0	0	0	30	51	0	0	0	0	55	0	0	2	12	18	0
ENSCHIG00000000865	0	1	6	0	0	0	0	1	0	0	0	0	0	0	0	3	0	0	2	0	0	5	5	0	0	2	4	0	0	4	5	81	163	390	393	48	0	1	0	0	115	0	0	0	0	0	0	0	0
ENSCHIG00000000866	117	30	104	67	15	7	22	12	4	11	22	2	8	205	0	11	3	5	9	108	12	55	54	536	9	14	17	20	11	33	0	4	23	0	0	35	0	0	5	0	0	0	0	0	0	0	0	0	0
ENSCHIG00000000867	0	0	11	4	0	0	0	0	0	0	0	0	0	5	0	0	1	0	0	0	0	3	0	5	0	0	0	0	0	8	0	34	35	0	0	46	51	0	49	0	0	0	1	0	18	0	285	0	0
ENSCHIG00000000868	17	11	28	15	8	12	12	7	7	9	31	0	2	24	0	4	18	10	4	15	4	15	14	27	9	9	28	11	24	13	45	27	4	0	97	17	49	60	91	0	0	0	10	12	0	0	266	49	11
ENSCHIG00000000869	12	300	182	103	189	292	31	194	134	173	59	12	170	37	277	252	134	44	139	252	256	454	231	164	81	257	266	22	278	0	105	0	70	0	0	4	59	0	1	0	0	0	0	0	0	1	0	0	73
ENSCHIG00000000870	0	0	0	0	0	0	0	0	0	0	0	0	0	0	0	0	0	0	0	0	0	0	0	0	0	0	0	1	0	21	0	132	0	0	12	0	0	14	0	0	0	0	0	0	0	0	0	0	0
ENSCHIG00000000871	0	0	0	0	0	0	0	0	0	0	0	0	0	0	0	0	0	0	0	0	0	0	0	0	0	0	0	0	0	0	0	6	0	0	0	0	0	0	0	0	0	0	0	0	0	0	0	2	0
ENSCHIG00000000873	0	0	3	2	0	0	0	0	0	0	0	0	0	0	0	1	0	1	0	0	0	0	0	0	0	0	0	0	0	0	0	0	96	0	225	0	14	0	0	0	0	0	0	0	0	0	0	0	0
ENSCHIG00000000874	0	0	0	0	0	0	0	0	0	0	0	0	0	0	0	0	2	0	0	0	0	0	0	0	0	0	0	0	0	0	0	19	0	0	0	0	97	0	0	0	0	0	0	0	0	0	0	0	0
ENSCHIG00000000875	0	0	0	0	0	0	0	0	0	0	0	0	0	0	0	0	0	0	0	0	0	0	0	0	0	0	0	0	0	10	41	0	0	0	0	0	0	0	0	0	0	0	0	0	0	0	0	0	0
ENSCHIG00000000876	0	0	0	0	1	1	0	0	0	1	2	0	0	0	0	0	0	0	0	0	0	0	0	3	0	0	0	1	0	2	3	0	0	0	151	7	0	0	7	0	0	0	0	0	0	0	228	0	0
ENSCHIG00000000877	0	0	0	0	0	0	0	0	0	0	0	0	0	0	0	0	0	0	0	0	0	0	0	0	0	0	0	0	0	0	0	0	0	0	0	0	0	0	0	0	0	0	0	0	0	0	0	0	0
ENSCHIG00000000878	0	0	0	0	0	2	0	1	0	0	0	0	0	0	0	0	0	0	0	1	0	4	0	0	0	0	0	0	0	171	0	0	12	26	0	0	0	107	51	0	0	0	5	0	0	602	138	34	0
ENSCHIG00000000879	587	720	472	561	502	784	915	491	579	649	920	1270	488	396	776	752	547	798	417	894	900	388	359	676	756	679	382	688	433	11	4	141	328	0	1	31	14	143	47	157	0	0	7	0	104	0	0	0	1
ENSCHIG00000000880	0	3	0	0	0	1	0	0	0	1	0	0	0	0	0	0	0	1	4	0	0	2	0	0	0	0	0	0	0	102	31	0	0	0	0	13	0	0	0	0	0	0	0	0	0	0	0	7	0
ENSCHIG00000000881	0	0	0	0	0	0	0	0	0	0	0	0	0	0	0	0	0	2	0	0	0	0	0	0	0	0	0	0	0	0	0	0	108	156	0	0	25	0	0	0	0	0	0	0	0	0	47	80	0
ENSCHIG00000000882	0	8	0	1	6	0	0	5	0	3	5	0	0	0	0	4	7	12	2	0	2	1	0	0	0	0	6	1	0	5	0	0	130	0	5	146	30	28	0	0	0	0	0	0	2	0	262	19	21
ENSCHIG00000000883	586	335	657	494	293	413	117	447	229	342	270	33	501	629	42	329	448	403	299	513	268	723	655	431	266	397	273	426	222	0	115	0	0	0	0	2	0	0	9	0	0	0	0	0	0	0	0	27	0
ENSCHIG00000000884	0	4	0	0	0	0	0	0	0	0	0	0	0	0	0	0	0	0	0	0	0	0	0	0	0	0	0	0	0	68	25	0	0	0	152	35	9	4	0	0	0	0	0	0	0	0	4	0	0
ENSCHIG00000000885	176	72	57	130	198	220	32	77	261	197	59	0	118	84	7	74	12	41	177	199	43	72	149	146	22	111	20	73	133	61	0	105	0	0	0	3	0	2	95	0	0	0	38	0	0	0	2	43	1
ENSCHIG00000000886	0	0	0	0	0	0	0	0	0	0	0	0	4	0	0	0	0	0	1	0	0	0	0	0	0	0	1	0	0	234	48	116	0	281	8	1	11	3	21	0	0	0	51	1495	0	0	0	78	0
ENSCHIG00000000887	0	0	0	0	0	0	2	0	0	1	0	0	0	0	0	0	0	0	0	0	0	0	0	0	0	0	0	0	0	35	0	3	139	0	0	2	0	0	4	0	0	0	115	2	0	0	52	0	0
ENSCHIG00000000888	0	0	0	0	0	0	0	0	0	0	0	0	0	0	0	0	0	0	0	0	0	0	0	0	0	0	0	0	0	96	0	271	20	0	0	120	83	65	115	0	0	0	8	1	0	0	413	135	58
ENSCHIG00000000889	0	0	0	0	0	0	0	0	0	0	0	0	0	0	0	0	0	0	0	0	0	0	0	0	0	0	0	0	0	0	0	0	0	0	0	0	0	0	0	0	0	0	0	0	0	0	0	0	0
ENSCHIG00000000890	0	0	0	0	0	0	0	0	0	0	0	0	0	0	0	0	0	0	0	0	0	0	0	0	0	0	0	0	0	0	0	0	0	0	0	0	0	0	0	0	1	0	0	0	0	0	0	0	0
ENSCHIG00000000891	0	0	0	0	0	0	0	0	0	0	0	0	0	0	0	0	0	0	0	0	0	0	0	0	0	0	0	0	0	0	0	0	0	0	0	0	0	0	0	0	0	0	0	0	0	0	0	19	0
ENSCHIG00000000892	0	0	0	0	0	0	0	0	0	0	0	0	0	0	0	0	0	0	0	0	0	0	0	0	0	0	0	0	0	0	0	0	0	0	0	0	0	0	0	0	0	0	0	0	0	0	0	0	0
ENSCHIG00000000893	0	0	0	0	0	0	0	0	0	0	0	0	0	0	0	0	0	0	0	0	1	0	0	0	0	0	0	0	0	54	0	88	0	0	0	14	105	64	13	0	0	0	40	0	12	0	0	0	0
ENSCHIG00000000894	61	27	67	119	60	30	17	33	76	61	65	38	27	151	44	51	42	47	84	80	26	70	54	127	52	29	42	35	74	60	37	124	1	0	10	25	39	82	58	0	0	0	16	0	75	0	181	0	0
ENSCHIG00000000895	54	53	94	68	46	59	78	59	66	45	53	12	39	44	10	55	27	70	41	57	65	72	61	60	57	74	57	89	19	13	36	8	199	173	154	269	6	257	85	0	26	1	16	1	2	0	33	123	69
ENSCHIG00000000897	0	2	2	7	2	6	0	2	10	2	3	0	0	0	0	6	5	1	2	0	4	5	0	0	7	6	0	10	4	3	67	0	108	0	203	0	34	101	1	0	0	0	69	0	42	0	61	1	1
ENSCHIG00000000898	0	53	14	9	61	67	8	57	37	67	21	138	85	0	38	33	65	73	25	38	64	68	34	23	35	38	38	10	29	87	186	0	157	1	168	55	6	39	5	0	0	0	0	0	0	0	0	7	0
ENSCHIG00000000899	0	4	0	0	0	0	0	0	0	0	0	0	0	0	0	0	0	0	0	0	0	0	0	0	0	0	0	0	0	0	0	0	92	0	19	0	139	62	0	0	0	0	0	0	0	0	0	79	23
ENSCHIG00000000900	7	19	6	36	54	61	5	56	54	45	79	5	56	7	12	50	60	24	42	44	8	59	14	38	45	30	25	27	29	30	0	51	78	0	0	61	0	80	16	0	0	0	147	0	0	0	0	38	0
ENSCHIG00000000901	0	0	0	0	0	0	0	0	0	0	0	0	0	0	0	0	2	0	0	0	0	0	0	0	0	0	0	0	0	7	11	0	59	338	34	7	112	0	0	0	0	0	26	0	0	0	0	0	0
ENSCHIG00000000902	16	4	0	8	2	2	0	3	0	4	6	0	15	2	0	8	0	3	6	22	0	22	14	15	0	1	4	14	2	1	0	79	0	0	0	83	0	139	13	0	0	0	87	0	0	0	342	0	0
ENSCHIG00000000903	0	0	0	0	0	0	0	0	0	0	0	0	0	0	0	0	0	0	0	0	0	0	0	0	0	0	0	0	0	188	49	39	119	34	34	14	183	6	0	0	0	0	47	0	0	0	87	182	35
ENSCHIG00000000904	69	30	159	59	35	57	17	65	26	45	151	1	39	83	1	43	40	50	29	102	35	114	122	54	12	18	44	83	20	154	277	119	45	0	183	86	68	112	49	0	24	0	19	173	41	0	0	39	67
ENSCHIG00000000906	0	0	0	0	0	0	0	0	0	0	0	0	0	0	0	0	0	0	0	0	0	0	0	0	0	0	0	0	0	0	0	0	0	0	2	1	1	4	3	0	0	0	0	0	0	0	13	20	0
ENSCHIG00000000908	0	0	0	0	0	0	0	0	0	0	0	0	0	0	0	0	0	0	0	0	0	0	0	0	0	0	0	0	0	0	0	0	0	0	0	0	0	0	1	0	0	0	0	0	0	0	112	0	0
ENSCHIG00000000909	0	5	0	2	0	2	4	7	3	0	4	5	14	0	3	3	3	0	3	2	2	0	14	6	2	8	5	22	4	57	0	38	2	0	0	2	28	5	0	0	0	0	29	0	2	0	0	0	105
ENSCHIG00000000911	0	0	0	0	0	0	0	0	0	0	0	0	0	0	0	0	0	0	0	0	0	0	0	0	0	0	0	0	0	27	0	0	0	0	190	0	0	22	0	0	0	0	0	0	58	0	0	0	0
ENSCHIG00000000912	0	0	0	0	0	0	0	0	0	0	0	0	0	0	0	0	0	2	0	0	0	0	0	0	0	0	0	0	0	114	24	0	0	238	0	16	0	0	8	0	0	0	0	1880	0	0	163	0	0
ENSCHIG00000000913	0	192	43	9	66	67	26	224	122	53	36	0	190	0	61	41	3	43	19	2	110	1	85	59	27	231	103	229	72	4	0	1	0	0	0	0	0	6	0	0	0	0	89	0	0	0	91	135	0
ENSCHIG00000000914	0	0	0	0	0	0	0	0	0	0	0	0	0	0	0	0	0	0	0	0	0	0	0	0	0	0	0	0	0	0	0	0	0	0	0	0	0	0	0	0	0	0	0	0	0	0	0	17	0
ENSCHIG00000000915	0	0	0	0	0	0	0	0	0	0	0	0	0	0	0	0	0	0	0	0	0	0	0	0	0	0	0	0	0	0	0	33	0	1	0	0	0	22	67	0	0	0	0	658	0	0	30	0	0
ENSCHIG00000000916	0	2	0	2	0	1	0	4	0	0	0	0	0	0	0	2	0	0	0	0	0	0	0	0	0	0	9	0	0	77	0	34	0	81	0	14	25	22	9	0	0	0	0	804	2	0	0	73	51
ENSCHIG00000000917	80	75	68	43	67	143	244	152	64	62	22	8	168	50	5	28	147	152	19	28	58	62	40	45	40	83	48	188	22	0	4	0	0	0	0	0	150	10	2	0	2	0	0	0	0	0	0	0	3
ENSCHIG00000000918	427	751	874	737	1191	1017	263	1296	1249	1333	841	332	1762	445	283	1481	1149	1345	957	1725	836	2228	808	837	835	847	724	1113	900	9	45	0	0	53	85	270	0	30	73	0	0	0	49	0	0	0	66	19	2
ENSCHIG00000000920	1548	2543	2781	1945	2232	3068	1838	3926	2720	2579	1968	1551	2843	1446	1452	2137	2815	2413	2142	1686	2519	2688	2135	1930	1989	3120	2340	2230	1900	108	89	33	146	717	95	129	32	50	181	1826	0	38	391	1	2	4	192	106	63
ENSCHIG00000000921	147	59	114	135	85	63	114	98	157	92	23	215	78	149	172	31	48	87	67	78	86	104	88	115	86	75	44	132	34	663	629	360	531	127	707	683	503	1117	1165	4778	0	0	800	3	857	139	1599	1084	604
ENSCHIG00000000922	99	0	32	49	0	0	0	1	0	1	0	0	2	114	0	0	3	0	0	46	0	68	47	51	0	0	0	0	0	5	10	29	0	0	0	8	0	19	88	0	0	0	0	0	1	0	0	0	12
ENSCHIG00000000923	0	0	3	4	0	3	0	12	3	1	6	0	24	0	0	2	7	3	6	1	4	8	4	4	1	3	1	0	4	61	52	57	0	0	15	12	26	100	21	0	0	0	173	0	89	0	3	97	121
ENSCHIG00000000925	0	0	0	0	0	0	0	0	0	0	0	0	0	0	0	0	0	0	0	0	0	0	0	0	0	0	0	0	0	0	24	0	0	0	3	0	0	0	0	0	0	0	0	0	217	0	0	4	0
ENSCHIG00000000926	0	0	0	0	0	0	0	0	0	0	0	0	0	0	0	0	0	0	0	0	0	0	0	0	0	0	0	0	0	0	42	0	88	0	9	11	2	49	26	0	0	0	100	0	290	0	1	0	0
ENSCHIG00000000927	0	0	0	0	0	0	0	0	0	0	0	0	0	0	0	0	0	0	0	0	0	0	0	0	0	0	0	0	0	1	0	0	1	0	0	33	26	47	73	0	0	0	7	0	0	0	197	25	0
ENSCHIG00000000928	8	0	1	0	0	1	0	0	2	0	0	0	2	0	0	0	0	0	1	0	0	0	0	1	1	0	0	0	0	8	0	0	0	0	0	0	0	0	14	0	0	0	0	0	0	0	0	0	0
ENSCHIG00000000929	0	0	0	1	1	3	1	0	1	0	0	0	0	0	3	3	2	2	2	2	0	0	2	1	1	2	1	0	2	2	0	0	0	0	0	0	0	0	0	0	0	0	0	0	0	0	0	0	0
ENSCHIG00000000930	0	0	0	0	0	0	0	0	0	0	0	0	0	0	0	0	0	0	0	0	0	0	0	0	0	0	0	0	0	1	0	0	0	0	8	0	0	5	0	0	0	0	83	0	0	0	0	0	0
ENSCHIG00000000931	102	0	23	111	8	4	0	3	5	6	2	1	2	190	0	1	0	0	6	244	0	96	68	66	4	3	9	0	4	0	0	0	0	0	0	0	0	2	0	0	0	0	0	0	0	0	0	6	1
ENSCHIG00000000932	0	24	11	1	9	22	1	4	16	10	46	5	3	3	14	26	7	7	11	2	7	0	6	10	19	15	20	0	35	42	4	190	76	0	160	6	144	120	64	0	14	0	0	0	153	0	1	299	38
ENSCHIG00000000933	0	0	0	0	0	0	0	0	0	0	0	0	0	0	0	0	0	0	0	0	0	0	0	0	0	0	0	0	0	0	0	0	0	0	0	0	0	0	0	0	0	0	0	0	0	0	2	0	0
ENSCHIG00000000934	0	0	0	0	0	0	0	0	0	0	2	0	0	0	1	0	0	0	0	0	0	0	1	0	0	0	0	0	1	3	0	3	0	0	1	0	43	63	1	0	0	0	11	0	0	0	490	27	67
ENSCHIG00000000935	610	26	169	239	33	21	23	29	36	44	68	0	27	491	9	21	17	17	31	107	37	87	98	155	28	24	11	22	13	56	204	209	19	1	43	0	227	74	24	71	0	0	155	0	0	0	165	0	107
ENSCHIG00000000936	87	70	34	16	16	35	104	14	39	24	15	15	49	55	0	25	28	49	21	19	60	17	30	22	66	48	10	43	15	81	47	0	0	0	0	12	0	0	0	0	0	0	0	0	0	0	0	18	0
ENSCHIG00000000937	67	33	142	56	31	53	9	51	28	26	42	6	77	114	14	53	41	44	29	70	9	142	70	67	29	53	32	59	62	84	0	52	0	0	6	76	0	81	6	0	0	0	64	0	11	0	0	88	0
ENSCHIG00000000939	0	0	0	0	0	0	0	0	0	0	0	0	0	0	0	0	0	0	0	0	0	0	0	0	0	0	0	0	0	0	6	0	0	222	0	16	0	0	0	0	0	0	0	0	4	0	0	0	0
ENSCHIG00000000940	0	2	3	1	0	0	2	5	1	0	1	0	0	1	0	0	2	3	0	2	2	0	1	1	2	1	3	8	1	0	77	83	0	0	0	0	0	0	9	0	0	0	149	0	0	0	0	6	0
ENSCHIG00000000941	0	0	0	0	0	0	0	0	0	0	0	0	0	0	0	0	0	0	0	0	0	0	0	0	0	0	0	0	0	17	0	0	0	0	0	22	0	0	0	0	0	0	0	0	0	0	0	0	0
ENSCHIG00000000942	73	109	110	216	286	150	53	138	296	220	206	43	180	100	102	191	111	149	207	232	144	104	130	247	228	150	140	89	307	24	120	42	26	114	0	42	89	14	97	0	0	0	0	0	0	0	144	0	0
ENSCHIG00000000943	0	0	0	0	0	0	0	0	0	0	2	0	0	0	0	0	0	0	0	0	0	0	0	0	0	0	0	0	0	34	0	0	0	0	0	0	0	0	0	0	0	0	47	0	240	0	0	0	0
ENSCHIG00000000944	36	6	23	13	6	1	13	4	5	9	4	0	1	57	0	11	9	7	3	20	6	30	18	38	4	5	17	6	2	95	246	149	51	0	60	48	98	50	55	0	0	0	0	0	0	0	27	55	10
ENSCHIG00000000945	11	3	1	8	0	2	5	6	4	4	2	3	2	19	4	0	0	0	2	9	2	3	5	3	0	6	3	3	4	18	0	0	70	345	0	1	0	0	0	0	1	0	0	0	0	0	0	14	1
ENSCHIG00000000946	2	1	1	4	0	0	4	10	0	1	6	1	0	1	0	0	3	0	1	1	6	1	4	0	2	0	1	1	0	0	4	79	0	0	45	0	0	18	11	0	2281	0	0	0	0	0	24	0	0
ENSCHIG00000000947	0	4	6	4	4	2	4	6	6	2	1	0	0	0	0	3	9	10	2	6	2	24	0	4	0	5	7	16	0	143	0	163	1	377	341	207	144	139	53	0	0	0	40	0	1	0	1	64	151
ENSCHIG00000000948	4	1	0	6	0	4	9	0	2	0	5	0	0	0	0	0	0	2	3	7	0	3	3	1	2	8	7	4	2	100	118	45	0	4	0	94	266	74	94	0	0	0	76	0	0	0	265	337	130
ENSCHIG00000000949	37	324	158	87	166	158	67	240	202	215	126	2156	243	8	443	360	247	186	325	248	406	254	262	305	278	409	352	209	625	48	90	0	2	0	0	22	17	7	0	0	0	0	52	0	0	0	0	0	15
ENSCHIG00000000951	0	0	0	0	0	0	0	0	0	0	0	0	0	0	0	0	0	0	0	0	0	0	0	0	0	0	1	0	0	0	7	0	0	0	0	0	121	0	0	0	0	0	0	0	0	0	0	22	0
ENSCHIG00000000953	34	6	13	15	7	27	1	14	15	15	16	0	33	7	0	4	23	20	19	13	9	11	40	29	8	17	9	36	4	87	124	78	46	0	121	8	0	59	170	0	0	0	3	0	0	0	0	1	49
ENSCHIG00000000955	0	1	0	0	0	0	0	2	0	0	0	0	5	0	0	0	0	0	1	0	4	0	11	1	0	4	0	0	1	1	98	9	0	0	10	84	98	128	49	0	0	0	0	0	219	714	39	11	77
ENSCHIG00000000956	27	15	6	12	10	18	50	10	14	9	18	40	17	26	17	26	14	17	9	14	17	15	17	9	18	12	10	19	13	0	8	0	0	0	0	2	19	11	11	0	0	0	0	0	0	0	0	0	0
ENSCHIG00000000957	0	0	0	0	0	0	0	0	0	0	0	0	0	0	0	0	0	0	0	0	0	0	0	0	0	0	0	0	0	0	28	0	0	0	0	25	24	22	35	0	0	0	79	0	0	0	103	18	0
ENSCHIG00000000958	0	0	0	0	0	0	0	0	0	0	0	0	0	0	0	0	0	0	0	0	0	0	0	0	0	0	0	0	0	23	0	34	0	0	0	0	0	0	0	0	0	0	0	0	0	0	0	0	0
ENSCHIG00000000959	27	165	79	157	202	269	71	187	152	205	230	14	241	23	71	199	107	176	207	289	125	318	168	178	136	87	140	272	299	1	11	35	31	0	0	35	17	15	140	0	0	0	77	0	421	0	0	0	68
ENSCHIG00000000961	0	4	3	6	2	3	0	3	1	0	10	0	5	0	5	4	1	2	4	1	2	3	0	2	3	1	1	3	0	43	0	191	45	0	153	48	35	4	5	1	0	0	0	0	0	0	76	22	6
ENSCHIG00000000962	0	2	0	0	0	0	0	0	0	0	0	0	0	0	10	2	1	0	1	0	2	0	0	1	0	0	1	0	1	62	7	26	0	0	0	75	0	0	6	0	0	0	14	0	0	0	140	1	0
ENSCHIG00000000963	0	0	0	0	0	0	0	7	0	0	0	0	0	0	0	0	0	1	0	0	0	0	0	0	0	0	0	0	0	60	64	41	23	0	76	176	12	69	0	0	0	0	0	0	0	0	136	0	10
ENSCHIG00000000964	0	1	0	0	2	0	1	0	0	0	0	0	0	0	0	0	2	0	0	0	0	0	1	0	1	0	1	0	0	0	0	0	0	50	0	0	0	0	0	0	0	0	0	0	0	0	0	0	0
ENSCHIG00000000965	1	11	23	9	14	8	3	10	9	16	12	9	8	3	10	5	6	13	8	8	11	4	9	14	18	19	32	4	11	28	9	61	0	0	24	0	0	0	61	0	0	0	0	0	0	0	0	3	0
ENSCHIG00000000966	27871	22890	50546	33696	22996	24788	7785	34155	24121	25430	21080	841	34578	34738	1838	24502	32932	23449	22075	39552	20865	53961	33068	37067	19038	27941	22526	21879	19279	0	0	0	0	0	0	0	0	0	1	0	0	0	0	0	25	0	0	0	0
ENSCHIG00000000967	0	0	0	0	0	0	0	0	0	0	0	0	0	0	0	0	0	0	0	0	0	0	0	0	0	0	0	0	0	74	0	11	0	0	0	0	0	0	39	0	0	0	0	0	58	0	0	67	0
ENSCHIG00000000969	1699	16541	3366	1298	197	201	169	810	235	199	262	33	406	1921	29	4293	649	343	2482	745	224	1568	1316	469	189	10339	6236	428	267	0	0	0	0	7	17	0	38	10	20	0	0	0	46	1095	140	0	0	22	0
ENSCHIG00000000971	0	0	0	0	0	0	0	0	0	0	0	0	0	0	0	0	0	0	0	0	0	0	0	0	0	0	0	0	0	0	0	0	0	0	0	0	0	37	1	0	0	0	0	0	0	0	0	29	0
ENSCHIG00000000972	0	1	0	8	5	6	7	4	3	7	0	0	0	0	6	5	15	0	6	3	3	12	4	3	3	3	8	1	3	198	194	110	121	186	130	18	42	15	52	294	50	0	0	0	0	0	86	14	265
ENSCHIG00000000974	0	0	0	0	0	0	0	0	0	0	0	0	0	0	0	0	0	0	0	0	0	0	0	0	0	0	0	0	0	0	0	0	0	0	0	0	0	0	0	0	0	0	0	0	0	0	0	10	0
ENSCHIG00000000975	0	0	0	0	0	0	0	0	0	0	0	0	0	0	0	0	0	0	2	0	0	0	0	0	0	0	0	0	0	0	1	0	36	0	0	0	1	0	0	0	0	0	0	0	0	0	0	35	0
ENSCHIG00000000976	1314	1	715	1247	5	232	0	3	5	7	5	1	5	1520	123	131	2	88	173	293	44	167	223	287	3	144	190	183	7	26	2	390	3	0	6	38	13	0	2	0	0	0	0	0	0	0	0	62	0
ENSCHIG00000000977	0	0	0	0	0	0	0	0	0	0	0	0	0	0	0	0	0	0	0	0	0	0	0	0	0	0	0	0	0	67	0	0	17	0	0	4	0	3	0	0	0	0	0	0	0	0	60	0	0
ENSCHIG00000000978	0	1	0	3	0	4	0	0	2	3	3	0	18	0	0	4	0	4	4	1	2	0	2	1	1	3	2	7	0	170	0	0	7	3	0	49	18	18	56	0	0	0	0	333	1	0	0	129	1
ENSCHIG00000000979	0	0	0	0	0	0	2	0	0	0	0	0	0	0	0	1	0	2	0	0	0	0	0	0	0	0	1	0	0	5	0	143	1	0	32	35	114	0	0	0	0	0	0	0	130	0	0	4	0
ENSCHIG00000000980	0	1	2	3	0	0	0	0	0	0	5	0	0	0	0	0	0	0	1	0	3	0	0	0	2	0	1	15	0	0	0	3	29	0	0	0	0	20	0	0	0	0	4	0	0	0	7	23	0
ENSCHIG00000000981	0	0	0	0	0	0	0	0	0	0	0	0	0	0	0	0	0	2	0	0	0	1	0	0	0	0	0	0	0	69	11	0	2	0	0	36	17	27	3	0	0	0	12	0	0	0	5	31	0
ENSCHIG00000000982	0	0	0	0	0	0	0	0	0	0	0	0	0	0	0	0	0	0	0	0	0	0	0	0	0	0	0	0	0	0	0	0	0	0	0	0	0	0	0	0	11	0	0	0	0	0	1	0	0
ENSCHIG00000000983	0	0	0	0	0	0	0	0	0	0	0	0	0	0	0	0	0	0	0	0	0	0	0	0	0	0	0	0	0	0	24	0	0	0	107	28	0	0	85	0	0	0	0	0	0	0	0	0	0
ENSCHIG00000000984	0	14	12	9	8	1	1	15	11	5	4	0	1	0	0	0	11	9	7	4	7	1	6	8	5	12	11	11	11	0	0	0	0	0	31	14	0	0	49	145	0	0	4	0	2	0	38	0	0
ENSCHIG00000000986	0	0	0	0	0	0	0	0	0	0	0	0	0	0	0	0	0	0	0	0	0	0	0	0	0	0	0	0	0	0	0	0	0	0	0	0	0	0	0	0	0	0	0	0	0	0	0	0	0
ENSCHIG00000000987	0	0	0	0	0	0	0	0	0	0	0	0	0	0	0	0	0	0	0	0	0	0	0	0	0	0	0	0	0	0	0	0	0	0	0	0	0	0	0	0	0	1	0	0	0	0	0	0	0
ENSCHIG00000000988	0	0	0	0	0	0	0	0	0	0	1	0	0	0	0	0	0	0	0	0	0	0	0	0	0	0	0	0	0	98	0	0	0	0	0	39	123	107	25	0	1	0	26	0	79	0	0	1	0
ENSCHIG00000000989	0	0	0	0	0	0	0	0	0	0	0	0	0	1	0	0	0	0	1	1	0	0	0	0	0	0	0	0	0	0	0	0	0	0	0	8	7	0	0	0	1149	0	0	0	0	0	0	0	38
ENSCHIG00000000990	476	1381	1784	682	767	815	568	1856	786	795	835	253	1685	409	100	880	1753	1194	793	876	1018	1656	1473	968	738	2075	1038	2742	450	17	33	16	115	0	23	116	105	89	140	0	0	0	0	0	0	0	4	103	0
ENSCHIG00000000991	3	27	19	3	8	18	13	24	3	9	14	2	23	5	0	22	27	29	7	5	12	6	8	3	9	50	26	108	8	85	0	238	0	489	215	33	61	160	57	0	0	0	0	1	0	9	0	129	81
ENSCHIG00000000992	0	0	0	0	0	0	0	0	0	0	0	0	0	0	0	0	0	0	0	0	0	0	0	0	0	0	0	0	0	0	0	0	0	0	0	0	102	64	0	0	0	0	0	0	0	0	0	0	0
ENSCHIG00000000994	0	0	0	0	0	0	0	0	0	0	0	0	0	0	0	0	0	0	0	0	0	0	0	0	0	0	0	0	0	0	0	0	0	0	0	0	0	0	0	0	0	0	12	0	0	0	0	1	0
ENSCHIG00000000995	0	0	0	0	0	0	0	0	0	0	0	0	0	0	0	0	0	0	0	0	0	0	0	0	0	0	0	0	0	1	0	0	0	0	0	0	0	0	95	0	0	0	0	0	0	0	0	2	6
ENSCHIG00000000996	0	0	0	0	0	0	0	0	0	0	0	0	0	0	0	0	0	0	0	0	0	0	0	0	0	0	0	0	0	0	91	0	0	0	90	0	122	0	5	0	0	0	0	0	0	0	0	0	25
ENSCHIG00000000997	0	5	0	28	7	3	0	14	9	15	6	0	16	0	13	1	13	2	9	0	1	3	11	5	4	22	2	0	15	131	0	0	14	195	26	52	53	4	42	428	0	0	125	0	260	0	33	0	83
ENSCHIG00000000998	0	0	0	0	0	0	0	0	0	0	0	0	0	0	0	0	0	0	0	0	0	0	0	0	0	0	0	0	0	7	0	0	0	0	0	0	13	0	0	0	0	0	0	0	0	0	0	0	0
ENSCHIG00000000999	0	0	0	0	0	0	0	0	0	0	0	0	0	0	0	0	0	0	0	0	0	0	0	1	0	0	0	0	0	175	191	446	292	44	265	78	211	76	241	0	0	0	292	0	1	0	81	118	57
ENSCHIG00000001000	0	0	1	0	1	2	0	3	0	0	0	0	0	0	0	0	0	0	0	1	0	0	1	0	0	1	0	0	0	0	0	0	0	0	0	0	0	0	0	0	0	0	0	0	0	0	0	0	0
ENSCHIG00000001001	0	0	0	0	0	0	0	0	0	0	0	0	0	0	0	0	0	0	0	0	0	0	0	0	0	0	0	0	0	4	0	153	35	0	404	8	3	12	2	0	0	0	0	0	0	0	0	50	0
ENSCHIG00000001002	0	0	0	0	0	0	0	0	4	0	2	0	0	0	0	0	0	0	0	0	0	0	0	0	0	0	0	0	0	0	0	0	0	0	0	0	0	7	3	0	0	0	0	0	0	0	49	162	0
ENSCHIG00000001003	0	0	0	0	0	0	0	0	0	0	0	0	0	0	0	0	0	0	0	0	0	0	0	0	0	0	0	0	0	0	33	0	7	0	10	2	2	48	0	0	0	0	0	0	0	0	33	0	0
ENSCHIG00000001004	0	0	0	0	0	0	0	1	0	0	1	0	0	0	2	0	0	0	0	0	0	1	0	1	1	1	0	0	0	17	0	121	0	0	27	12	37	91	171	0	0	0	169	124	26	0	29	82	75
ENSCHIG00000001005	0	0	0	0	0	0	0	0	0	0	0	0	0	0	0	0	0	0	0	0	0	0	0	0	0	0	0	5	0	59	4	0	105	0	0	32	0	0	0	0	0	0	41	652	0	0	0	0	0
ENSCHIG00000001006	0	0	0	0	0	0	0	0	0	0	0	0	0	0	0	0	0	0	0	0	0	2	0	0	0	0	0	0	0	1	0	7	0	0	0	0	0	26	38	0	0	0	8	1489	0	0	0	0	0
ENSCHIG00000001007	0	0	0	0	0	0	0	0	0	0	0	0	0	0	0	0	0	0	0	0	0	0	0	0	0	0	0	0	0	7	0	129	41	0	6	5	0	35	0	0	0	0	0	0	0	0	0	0	0
ENSCHIG00000001008	0	0	0	0	0	0	0	0	0	0	0	0	0	0	0	0	0	0	0	0	0	0	0	0	0	0	0	0	0	132	0	0	0	13	220	0	12	0	0	0	0	0	0	0	102	0	19	0	0
ENSCHIG00000001009	0	0	0	0	0	0	0	0	0	0	0	0	0	0	0	0	0	0	0	0	0	0	0	0	0	0	0	0	0	0	0	0	2	0	0	1	0	0	0	1	0	0	0	0	1	0	0	0	0
ENSCHIG00000001010	0	0	0	0	0	0	0	0	0	0	0	0	0	0	0	0	0	0	0	0	0	0	0	0	0	0	0	0	0	109	0	0	0	429	0	0	113	8	0	0	0	0	0	0	0	0	37	0	0
ENSCHIG00000001011	10	1	8	4	0	3	0	0	4	3	10	0	0	8	3	6	0	5	0	2	3	0	1	16	0	6	2	2	0	5	0	0	3	0	0	105	0	5	11	0	0	2313	63	0	0	0	30	13	0
ENSCHIG00000001013	0	0	0	0	0	0	0	0	0	0	0	0	0	0	0	0	0	0	0	0	0	0	0	0	0	0	0	0	0	0	0	0	0	0	97	4	0	31	1	0	0	0	0	0	0	0	0	0	0
ENSCHIG00000001014	643	647	282	442	677	526	772	348	716	638	584	554	447	598	894	474	443	487	1020	518	647	355	367	411	584	525	243	555	723	177	78	0	31	0	18	56	0	1	120	0	0	0	0	0	0	0	0	199	0
ENSCHIG00000001015	0	0	0	0	8	0	0	0	0	2	0	0	0	0	0	0	0	0	0	0	0	0	0	0	0	0	0	0	0	65	0	0	0	0	99	1	0	1	0	0	0	0	83	0	0	0	51	0	0
ENSCHIG00000001017	0	0	0	0	0	0	0	0	0	0	0	0	0	0	0	0	0	0	0	0	0	0	0	0	0	0	0	0	0	70	42	80	147	0	60	20	0	28	2	0	0	0	6	0	13	0	2	151	111
ENSCHIG00000001018	4	0	5	0	2	0	2	0	0	0	1	1	0	2	0	0	3	1	0	2	0	0	3	0	0	0	0	2	1	1	0	188	153	0	0	22	0	70	11	0	0	0	0	451	0	0	67	11	0
ENSCHIG00000001019	569	195	424	1052	621	448	258	161	803	715	641	579	147	1282	1453	504	242	655	630	927	210	433	499	1166	572	269	286	328	809	72	196	0	42	356	13	125	271	15	79	0	0	0	0	0	99	0	0	13	0
ENSCHIG00000001020	0	0	0	0	0	2	0	0	0	0	0	0	0	0	0	0	0	0	2	0	0	0	1	2	1	1	0	2	1	9	13	0	0	0	0	0	15	0	0	0	0	0	9	0	0	0	0	0	0
ENSCHIG00000001021	0	0	0	0	0	0	0	0	0	0	0	0	0	0	0	0	0	0	0	0	0	0	0	0	0	0	0	0	0	1	0	95	1	0	10	0	0	55	70	0	0	0	80	0	0	0	0	26	25
ENSCHIG00000001022	0	0	0	0	0	1	0	0	0	0	0	0	0	0	0	1	0	0	0	0	0	0	0	0	0	0	0	0	0	0	0	0	0	0	0	0	0	0	0	0	0	0	0	0	0	0	0	0	0
ENSCHIG00000001023	0	0	0	1	0	0	1	1	0	0	0	0	0	0	0	0	0	0	0	0	0	0	0	0	0	0	0	0	0	56	35	183	31	452	0	45	0	24	0	0	0	0	0	0	0	0	1	132	20
ENSCHIG00000001024	7	37	10	14	28	52	4	38	27	23	54	0	74	1	0	51	44	38	29	17	12	31	14	16	18	51	30	75	24	94	8	257	213	0	87	80	146	61	160	0	0	0	132	0	0	37	107	36	138
ENSCHIG00000001025	17	4	12	27	33	22	0	9	29	15	53	10	13	13	3	17	13	18	16	32	7	17	46	44	32	8	7	3	45	7	0	0	0	0	0	0	22	2	5	0	0	0	7	0	0	0	0	0	0
ENSCHIG00000001027	0	0	0	0	0	0	0	0	0	0	0	0	0	1	0	0	0	0	0	0	0	0	0	0	0	0	0	0	0	0	0	0	0	0	0	0	0	0	27	0	0	0	0	0	0	0	0	0	0
ENSCHIG00000001028	119	47	99	56	58	86	44	71	53	57	73	2	38	70	38	73	54	75	64	100	61	96	76	87	40	77	45	112	55	56	199	41	142	19	44	102	181	269	103	248	0	0	234	0	383	32	9	130	109
ENSCHIG00000001029	0	0	0	0	0	0	0	0	0	0	0	0	0	0	0	0	0	0	0	0	0	0	0	0	0	0	0	0	0	0	17	0	0	0	17	0	0	31	0	56	0	0	26	0	0	0	40	0	0
ENSCHIG00000001030	0	0	0	0	0	0	0	0	0	0	0	0	0	0	0	0	0	0	0	0	0	0	0	0	0	0	0	0	0	0	0	0	0	0	0	0	0	0	0	0	0	0	0	0	0	0	0	0	105
ENSCHIG00000001031	0	0	0	0	0	0	0	0	0	0	0	0	0	0	0	0	0	0	0	0	0	0	0	0	0	0	0	0	0	0	0	0	0	0	0	0	0	0	0	0	0	0	0	0	0	0	0	29	0
ENSCHIG00000001032	0	0	0	0	1	0	0	0	0	0	0	0	0	0	0	0	0	0	0	0	0	0	0	0	0	0	0	0	0	7	0	0	17	0	0	14	0	26	56	0	0	0	138	0	3	0	4	70	0
ENSCHIG00000001033	2	1	2	1	0	0	0	0	0	0	0	0	0	0	0	0	2	0	0	6	0	6	1	3	0	1	0	0	0	0	108	102	134	0	0	0	25	0	12	0	0	0	3	0	0	0	0	0	0
ENSCHIG00000001034	4	296	28	17	29	131	11	238	149	23	107	2	139	5	29	238	6	82	125	150	3	272	13	9	5	219	244	52	225	9	0	0	0	0	0	9	0	0	48	0	0	0	0	0	0	0	0	23	0
ENSCHIG00000001035	0	0	0	0	0	0	0	0	0	0	0	0	0	0	0	0	0	0	0	0	0	0	0	0	0	0	0	0	0	0	0	0	54	0	0	53	0	0	0	0	0	0	0	0	0	0	0	11	3
ENSCHIG00000001036	1	4	0	3	1	4	0	1	3	3	7	0	0	0	0	11	5	0	3	2	7	3	2	5	0	3	0	0	0	85	227	88	0	9	13	56	0	0	1	0	0	127	0	0	0	0	44	73	87
ENSCHIG00000001037	0	29	22	12	27	44	14	22	30	30	39	1	74	0	10	50	76	34	34	20	28	51	10	17	20	34	38	8	30	79	21	240	0	0	24	57	148	30	42	0	0	0	0	0	0	1745	288	47	24
ENSCHIG00000001038	245	507	227	218	321	462	408	453	516	388	449	1626	494	87	405	550	668	734	362	408	564	419	403	384	493	555	400	444	354	50	492	193	58	0	70	8	162	106	150	0	0	0	15	0	0	0	7	30	176
ENSCHIG00000001039	20	16	42	19	31	43	16	31	26	27	41	1	19	14	13	40	28	50	19	25	12	13	33	8	11	30	27	37	25	12	0	140	0	0	0	0	139	0	1	0	0	0	3	0	0	0	0	0	0
ENSCHIG00000001040	0	0	1	0	0	0	0	3	5	0	0	1	0	0	0	2	0	0	2	0	0	0	0	0	0	0	0	0	6	37	2	0	0	0	169	65	120	0	0	2	0	0	0	0	0	0	0	0	160
ENSCHIG00000001041	8	5	17	4	0	1	2	0	0	0	0	0	0	41	0	0	1	0	1	24	0	10	11	4	0	6	0	0	0	111	95	0	2	207	0	102	57	155	100	0	0	0	279	0	0	0	62	456	35
ENSCHIG00000001042	0	0	0	0	0	0	0	0	0	0	0	0	0	0	0	0	0	0	0	0	0	0	0	0	0	0	0	0	0	0	0	0	42	0	0	0	0	0	49	0	0	0	0	0	0	0	0	0	6
ENSCHIG00000001043	0	0	0	0	0	0	0	0	0	0	0	0	0	0	0	0	0	0	0	0	0	0	0	0	0	0	0	0	0	0	6	0	0	0	8	0	0	0	2	0	0	0	0	0	14	0	0	0	0
ENSCHIG00000001044	0	0	0	0	0	0	0	0	0	0	0	0	0	0	0	0	0	0	0	0	0	0	0	0	0	0	0	0	0	0	0	0	0	0	0	0	0	0	0	0	0	0	69	0	1	0	0	85	0
ENSCHIG00000001046	0	0	0	0	0	0	0	0	0	0	0	0	0	0	0	0	0	0	0	0	0	0	0	0	0	0	0	0	0	43	0	0	0	0	115	0	0	0	33	0	0	0	0	0	0	0	0	0	0
ENSCHIG00000001047	0	0	0	0	0	0	0	0	1	0	0	0	0	0	0	0	0	0	0	0	0	0	0	0	0	0	0	0	0	1	0	0	0	0	17	0	0	0	75	0	0	0	64	0	0	0	0	0	10
ENSCHIG00000001048	0	1	0	0	0	0	0	1	0	1	0	0	0	0	0	0	0	0	0	0	0	0	0	0	0	0	0	0	0	247	78	73	55	0	149	74	82	0	58	0	0	0	2	1	0	2912	2	66	0
ENSCHIG00000001049	0	0	0	0	0	0	0	1	0	0	1	0	0	0	0	0	0	0	2	0	1	4	0	0	0	0	0	0	0	0	0	0	0	0	0	0	0	0	0	0	0	0	0	0	0	0	0	0	0
ENSCHIG00000001050	1	2	0	0	1	0	0	1	0	2	0	1	0	0	1	0	0	0	0	1	1	3	1	2	0	0	0	0	0	0	0	0	0	0	0	0	0	0	0	0	0	0	0	0	0	0	0	0	0
ENSCHIG00000001051	0	0	0	4	0	0	0	0	0	0	0	0	0	0	0	0	0	0	0	0	0	0	0	0	1	0	2	0	2	4	0	154	0	0	0	47	114	76	0	0	0	0	9	0	0	0	172	7	67
ENSCHIG00000001052	262	103	254	650	341	141	31	228	183	335	489	6	121	639	129	344	154	198	444	326	78	264	283	366	248	178	182	120	357	60	0	3	52	0	205	40	0	0	29	0	0	0	20	0	0	0	37	0	0
ENSCHIG00000001053	0	0	0	0	0	0	0	0	0	0	0	0	0	3	0	0	0	0	0	0	0	0	0	0	0	0	0	0	0	0	116	0	0	0	0	8	0	11	0	0	0	0	0	0	0	0	0	0	0
ENSCHIG00000001054	0	34	1	1	2	2	0	1	7	2	2	4	0	6	0	1	3	5	1	0	0	4	31	10	9	21	0	0	0	35	8	83	0	0	42	0	121	23	86	0	0	0	0	0	0	0	3	0	144
ENSCHIG00000001055	1	0	1	1	2	1	0	5	0	0	1	0	10	0	0	3	5	3	2	2	2	3	4	0	1	4	6	2	2	61	67	0	0	0	12	0	0	19	33	0	0	0	1	0	0	0	0	0	10
ENSCHIG00000001056	2	0	0	2	3	0	0	0	0	0	0	0	0	0	0	0	0	0	0	0	0	0	0	2	0	0	0	0	0	26	144	3	0	0	37	33	0	41	2	0	0	0	2	0	0	0	0	0	0
ENSCHIG00000001057	24	74	42	59	89	106	24	61	79	89	247	37	40	16	17	156	78	85	105	67	90	46	103	113	216	112	78	64	117	0	0	7	5	0	0	0	0	0	0	0	0	0	0	0	1	0	96	0	0
ENSCHIG00000001058	0	0	0	0	0	0	0	0	0	0	0	0	0	0	0	0	0	0	0	0	0	0	0	0	0	0	0	0	0	0	0	60	23	0	0	0	0	0	16	0	17	0	0	0	16	0	0	0	0
ENSCHIG00000001059	0	0	0	0	0	0	0	0	0	0	0	0	0	0	0	0	0	0	0	0	0	0	0	0	0	0	0	0	0	0	0	0	37	0	0	6	4	0	0	0	0	0	0	0	5	0	0	0	0
ENSCHIG00000001060	0	0	0	1	0	0	0	0	0	0	6	0	0	0	1	2	0	4	1	0	0	0	0	0	0	3	1	0	0	2	0	0	86	0	0	0	8	0	7	0	0	0	0	0	0	0	0	0	0
ENSCHIG00000001061	0	0	0	0	0	0	0	0	0	0	0	0	0	0	0	0	0	0	0	0	0	0	0	0	0	0	0	0	0	1	0	0	0	0	0	2	0	0	1	0	0	0	0	0	0	0	0	0	0
ENSCHIG00000001062	1	0	4	2	1	1	0	0	2	0	1	0	0	1	0	1	2	0	8	1	1	0	3	2	0	0	1	5	0	38	108	1	3	0	0	62	18	48	16	0	0	0	6	0	1	2848	15	1	8
ENSCHIG00000001063	2	0	0	1	0	0	0	1	0	0	2	38	17	0	9	7	0	9	18	6	0	12	6	0	10	5	2	3	3	40	16	0	0	0	8	9	60	9	4	0	0	0	54	0	43	0	66	35	55
ENSCHIG00000001064	0	0	0	0	0	0	0	0	0	0	0	0	0	0	0	0	0	0	0	0	0	0	0	0	0	0	0	0	0	0	0	0	0	0	0	0	0	0	25	0	0	0	3	0	0	0	0	0	0
ENSCHIG00000001065	0	0	0	0	0	0	0	0	0	0	0	0	0	0	0	0	0	0	0	0	0	0	0	0	0	0	0	0	0	0	0	0	0	0	0	0	0	4	0	0	0	0	0	0	0	0	18	0	0
ENSCHIG00000001066	0	0	0	0	0	0	0	0	0	0	0	0	0	0	0	0	0	0	0	0	0	0	0	0	0	0	0	0	0	66	0	0	0	0	0	9	0	0	63	0	0	0	0	0	0	0	0	0	0
ENSCHIG00000001067	4	0	0	1	3	6	11	17	8	5	6	14	4	2	0	1	7	3	2	4	0	5	2	4	3	5	2	2	15	71	79	2	130	1	18	1	347	106	197	1	0	0	23	1	142	0	918	21	45
ENSCHIG00000001068	0	0	0	0	0	3	0	0	0	0	0	0	0	0	0	0	0	0	3	1	11	0	0	0	0	0	1	1	1	0	0	0	0	0	0	3	132	0	0	0	0	0	0	0	0	3210	0	0	4
ENSCHIG00000001069	0	0	0	0	0	0	0	0	0	0	0	0	0	0	0	0	0	0	0	0	0	0	0	0	0	0	0	0	0	0	0	0	0	0	0	0	0	0	0	0	0	0	0	0	0	0	0	0	0
ENSCHIG00000001070	0	4	1	0	6	4	6	0	1	5	10	0	1	2	0	9	6	2	7	2	2	1	2	12	18	3	0	4	19	177	56	34	151	63	256	82	406	123	151	1481	0	0	229	50	377	0	152	245	239
ENSCHIG00000001071	0	0	0	0	0	0	0	1	0	0	0	0	0	0	0	0	0	0	1	0	2	4	1	2	0	5	0	0	0	311	301	41	79	65	70	29	70	26	39	0	0	0	75	0	38	0	364	195	172
ENSCHIG00000001072	76	70	43	66	51	78	46	87	72	42	46	22	103	47	31	51	61	97	43	66	123	78	87	80	87	109	60	150	77	7	214	129	86	223	106	42	32	16	0	0	0	0	89	12	55	0	18	19	0
ENSCHIG00000001073	0	1	2	1	1	1	1	0	2	3	2	1	0	3	3	0	0	0	3	0	0	0	0	2	1	1	0	1	0	0	0	0	0	0	0	13	4	0	49	0	0	0	0	1	0	0	0	0	0
ENSCHIG00000001074	0	0	0	0	0	0	0	0	0	0	0	0	0	0	0	0	0	0	0	0	0	0	0	0	0	0	0	0	0	0	0	0	0	0	0	0	8	4	0	0	0	0	0	0	0	0	0	0	19
ENSCHIG00000001075	0	0	0	0	0	0	0	0	0	0	0	0	0	0	0	0	0	0	0	0	0	0	0	0	0	0	0	0	0	0	0	119	72	0	0	0	0	0	0	0	0	0	0	0	0	0	25	96	0
ENSCHIG00000001076	20	19	24	27	25	24	16	17	22	9	15	1	27	27	8	22	21	19	30	18	15	8	30	18	19	16	12	16	10	1	0	0	0	0	0	35	0	0	0	0	0	0	4	0	0	0	0	0	0
ENSCHIG00000001077	12	0	0	0	0	0	2	0	0	0	0	0	0	4	0	0	0	0	0	0	0	0	0	1	0	8	0	3	0	101	0	0	0	0	0	65	0	27	0	0	0	0	0	0	0	0	0	76	101
ENSCHIG00000001078	0	0	0	0	0	0	0	0	2	0	0	0	0	0	0	0	0	0	0	0	0	0	0	0	0	0	0	0	2	91	106	26	66	0	0	56	0	58	56	0	0	0	0	0	8	2841	39	126	0
ENSCHIG00000001079	3	2	0	0	1	0	0	0	0	1	0	0	0	0	0	2	0	0	0	1	0	0	0	0	0	0	0	0	0	0	0	0	0	0	0	8	0	0	0	0	0	0	0	0	0	0	0	0	0
ENSCHIG00000001080	4	0	5	4	4	4	1	2	0	3	5	0	2	0	5	3	8	5	1	2	2	5	2	8	1	2	3	0	0	135	157	88	52	0	0	29	91	62	191	0	3	0	174	311	0	0	0	286	0
ENSCHIG00000001081	0	0	0	0	0	0	0	0	0	0	0	0	0	0	0	0	0	0	0	0	0	0	0	0	0	0	0	0	0	2	0	0	0	0	53	0	0	0	0	0	0	0	0	0	0	0	0	0	0
ENSCHIG00000001082	65	11	28	36	8	7	7	13	35	8	7	0	25	55	1	18	8	1	8	68	18	100	44	35	46	13	4	39	17	205	0	0	0	119	256	0	0	79	58	0	0	0	56	0	0	0	0	29	0
ENSCHIG00000001083	0	1	1	2	1	0	0	0	1	1	0	4	0	4	0	0	1	0	1	3	2	0	2	0	0	0	0	0	2	0	0	0	0	0	0	23	0	0	0	0	0	0	23	0	0	0	0	0	0
ENSCHIG00000001085	839	408	518	562	409	302	766	333	668	462	241	365	323	725	255	309	449	606	298	241	444	227	208	439	424	322	260	581	431	200	389	759	561	52	438	461	166	280	364	0	1	0	660	1070	19	28	290	366	173
ENSCHIG00000001086	0	0	0	0	0	0	1	0	0	0	0	0	0	0	0	0	0	0	0	0	0	0	0	0	1	0	1	1	0	27	103	115	229	0	174	21	89	11	59	75	0	0	184	0	243	0	0	6	0
ENSCHIG00000001087	6	22	23	29	30	54	30	52	45	37	41	27	30	13	36	52	29	59	20	41	24	23	25	52	41	33	20	11	22	17	0	94	0	0	64	1	0	0	9	0	0	0	159	0	0	0	0	5	0
ENSCHIG00000001088	0	0	0	0	0	0	0	0	0	0	0	0	0	0	0	0	0	0	0	0	0	0	0	0	0	0	0	0	0	0	0	0	0	0	145	7	0	32	0	0	0	0	0	0	0	0	0	0	0
ENSCHIG00000001089	0	0	0	0	0	0	0	0	0	0	0	0	0	0	0	0	0	0	0	0	0	0	0	0	0	0	0	0	0	4	0	0	0	0	0	0	0	0	0	0	0	0	0	0	0	0	2	0	0
ENSCHIG00000001090	0	0	0	0	0	0	0	0	0	0	0	0	0	0	0	0	0	0	0	0	0	0	0	0	0	0	0	0	0	34	0	0	0	5	0	29	3	36	41	0	0	0	44	0	0	0	0	18	0
ENSCHIG00000001092	0	0	0	1	2	3	0	0	1	3	6	0	0	0	0	2	0	0	2	0	0	6	0	1	3	0	0	0	2	0	0	0	0	0	175	0	20	0	100	0	0	0	0	0	0	0	0	0	0
ENSCHIG00000001093	0	0	0	0	0	0	0	0	0	0	0	0	0	0	0	0	0	0	0	0	0	0	0	0	0	0	0	0	0	0	261	0	0	1	0	0	74	0	10	0	0	0	0	0	0	0	0	0	0
ENSCHIG00000001094	169	146	212	308	247	328	46	148	199	191	338	14	156	324	82	343	115	215	296	432	223	205	260	298	304	193	143	75	207	23	53	142	3	85	130	62	272	103	23	0	0	0	129	0	21	1	8	125	155
ENSCHIG00000001095	0	0	0	0	0	0	0	0	0	0	0	0	0	0	0	0	0	0	0	0	0	0	0	0	0	0	0	0	0	0	25	0	0	0	0	43	0	20	46	0	0	0	2	0	11	0	0	0	0
ENSCHIG00000001096	987	172	460	328	105	140	285	129	159	90	87	2	94	933	5	79	106	92	54	115	146	224	162	363	80	76	105	54	106	0	0	0	6	0	0	0	0	50	0	0	0	0	0	0	0	0	0	0	0
ENSCHIG00000001097	0	1	0	0	0	0	0	0	1	0	0	0	0	0	0	1	0	2	0	5	0	2	4	3	0	0	1	0	0	1	0	0	0	0	163	11	0	84	0	0	0	0	0	0	68	2	0	0	33
ENSCHIG00000001099	218	2763	1711	1417	2580	2573	698	2711	2613	2323	2187	277	3500	180	909	2478	4874	2967	2144	1311	2141	1820	2338	1221	3281	3382	2227	2212	2269	1	0	34	0	0	17	11	24	28	0	0	0	0	0	0	0	0	138	70	0
ENSCHIG00000001100	0	0	0	0	0	0	0	0	0	0	0	0	0	0	0	0	0	0	0	0	0	0	0	0	0	0	0	0	0	1	88	9	0	0	68	0	0	38	78	0	0	0	16	0	36	0	0	0	49
ENSCHIG00000001101	65	58	46	81	126	145	7	116	101	122	169	22	85	23	39	165	80	69	144	131	75	98	112	121	161	145	96	40	143	0	0	7	0	0	3	16	0	10	78	0	0	0	13	0	0	0	5	0	18
ENSCHIG00000001102	203	33	60	123	49	49	9	56	54	48	58	28	34	180	33	65	53	55	53	94	33	74	57	67	40	43	28	38	79	364	229	71	489	116	410	179	111	243	255	0	1	1	559	3	236	0	15	342	223
ENSCHIG00000001103	0	0	0	0	0	0	0	0	0	0	0	0	0	0	0	0	0	0	0	0	0	0	0	0	0	0	0	0	0	92	0	0	0	0	0	0	58	56	60	0	0	0	0	0	0	99	4	9	0
ENSCHIG00000001104	1	1	0	0	0	0	0	0	0	0	1	0	0	0	0	0	0	0	0	0	0	0	0	0	0	0	0	0	0	9	142	0	53	0	11	8	76	41	80	0	0	0	25	5	244	0	44	36	22
ENSCHIG00000001105	1	3	0	8	3	6	0	2	10	2	5	0	4	5	2	9	3	4	3	0	0	1	5	10	8	0	0	0	1	1	114	3	19	0	0	18	147	19	0	0	0	0	0	0	0	0	0	14	0
ENSCHIG00000001106	0	8	6	4	5	40	1	1	7	3	8	0	11	5	2	7	10	9	21	1	4	11	18	3	10	55	10	8	3	129	4	0	36	0	40	74	56	47	0	39	0	0	39	0	0	0	60	0	0
ENSCHIG00000001107	0	0	0	0	0	0	0	0	2	0	0	0	0	0	0	0	2	0	0	0	0	0	0	0	0	1	0	0	0	3	0	143	0	0	96	14	0	48	7	0	0	0	0	0	345	0	0	0	20
ENSCHIG00000001108	0	0	0	0	0	0	0	0	0	0	0	0	0	0	0	0	0	0	0	0	0	0	0	0	0	0	0	0	0	1	17	0	0	0	0	0	106	0	7	0	0	0	0	0	0	0	0	2	54
ENSCHIG00000001109	282	112	185	341	189	102	119	88	191	173	162	109	81	664	265	106	55	102	300	197	139	155	79	235	146	113	84	165	291	79	1	7	4	0	55	36	24	8	66	0	0	0	3	0	2	0	43	9	0
ENSCHIG00000001110	0	0	0	0	0	0	0	0	0	0	0	0	0	0	0	0	0	0	0	0	0	0	0	0	0	0	0	0	0	0	58	0	0	0	0	0	4	7	0	0	0	0	0	0	51	0	0	0	0
ENSCHIG00000001111	0	0	0	0	0	0	0	0	0	0	0	0	0	0	0	0	0	0	0	0	0	0	0	0	0	0	0	0	0	0	0	0	0	0	0	23	0	0	0	0	0	0	0	0	0	0	0	0	0
ENSCHIG00000001112	0	0	0	0	0	0	0	0	0	0	0	0	0	0	0	0	0	0	0	0	0	0	0	0	0	0	0	0	0	1	0	0	0	0	0	0	0	0	0	0	0	0	0	0	0	0	0	0	0
ENSCHIG00000001113	0	0	0	0	0	0	0	0	0	0	0	0	0	0	0	0	0	1	0	0	0	0	0	0	0	0	0	0	0	8	0	0	0	0	0	0	0	0	55	0	0	0	0	0	0	0	0	0	0
ENSCHIG00000001114	0	0	2	0	0	0	0	0	0	0	0	0	0	0	2	4	0	1	0	0	0	0	2	1	0	1	0	0	0	95	0	200	3	0	140	15	0	33	1	0	0	0	2	514	110	0	0	1	0
ENSCHIG00000001115	0	0	0	0	0	0	0	1	3	0	1	1	0	0	0	0	0	0	0	0	0	0	0	0	7	0	0	0	0	0	0	0	0	0	0	0	176	0	6	0	0	0	0	0	0	0	0	0	84
ENSCHIG00000001116	0	1	0	0	0	0	0	0	0	0	0	0	0	0	0	0	0	0	0	0	0	0	0	0	0	0	0	0	0	0	0	0	0	0	0	4	0	0	0	0	0	0	0	0	0	0	0	0	0
ENSCHIG00000001117	222	1036	871	861	820	1005	206	1628	901	788	1395	379	1266	215	249	944	806	786	738	800	786	935	872	847	598	1190	999	967	931	26	0	0	0	0	0	12	94	45	16	0	0	0	0	0	1	0	0	6	0
ENSCHIG00000001118	112	38	101	101	31	47	10	37	37	39	42	18	67	228	1	54	35	39	25	54	63	62	71	68	36	39	45	66	56	4	217	21	1	0	58	47	73	0	78	0	0	0	56	0	0	1	232	33	224
ENSCHIG00000001119	0	0	0	0	0	0	0	0	0	0	0	0	0	0	0	1	1	2	0	0	0	0	2	2	0	0	0	0	0	0	0	0	42	0	0	0	119	27	70	0	0	0	15	0	98	0	0	84	0
ENSCHIG00000001120	0	0	0	3	0	1	0	0	0	0	0	0	0	0	0	0	0	0	0	0	0	0	0	4	0	0	0	0	0	25	14	24	0	0	50	136	17	15	116	0	0	0	50	5	0	0	42	100	73
ENSCHIG00000001121	32	34	30	23	15	15	10	26	12	17	15	2	55	17	1	17	18	27	17	16	15	39	38	31	18	27	14	9	30	5	26	95	0	0	96	87	56	61	91	1	0	0	0	0	0	0	154	49	0
ENSCHIG00000001122	0	0	0	0	0	0	0	0	0	0	0	0	0	0	0	0	0	0	0	0	0	0	0	0	0	0	0	0	0	180	1	0	65	158	21	94	43	90	68	1121	0	0	29	0	157	0	40	0	21
ENSCHIG00000001123	0	0	0	0	0	0	0	0	0	0	0	0	0	0	0	0	0	0	0	0	0	0	0	0	0	0	0	0	0	0	0	0	0	0	37	19	0	0	3	0	0	0	0	0	0	0	0	136	1
ENSCHIG00000001125	0	0	0	0	0	0	0	0	0	0	0	0	0	0	0	0	0	0	0	0	0	0	0	0	0	0	0	0	0	1	0	3	0	0	0	0	0	0	2	0	0	0	10	0	0	0	0	0	0
ENSCHIG00000001126	0	0	0	0	0	3	0	0	0	0	0	0	0	0	0	0	0	0	0	0	0	0	0	0	2	0	0	0	0	0	0	0	0	0	27	44	0	0	0	0	0	0	0	0	0	0	0	0	0
ENSCHIG00000001127	37	65	78	186	175	160	25	72	184	159	248	62	86	126	68	163	92	102	200	162	51	96	75	143	113	80	66	67	149	3	123	137	105	0	0	70	2	1	21	0	342	0	8	0	0	0	1	77	0
ENSCHIG00000001128	0	0	0	0	0	0	0	0	0	0	0	0	0	0	0	0	0	0	0	0	0	0	0	0	0	0	0	0	0	0	5	0	0	0	0	54	0	0	0	0	0	0	0	0	0	0	88	0	0
ENSCHIG00000001129	0	0	0	0	0	0	0	0	0	0	0	0	0	0	0	0	0	0	0	0	0	0	0	0	0	0	0	0	0	0	77	0	64	0	0	0	0	0	73	0	0	0	0	0	114	0	117	17	12
ENSCHIG00000001130	40	1	1	0	1	0	1	0	0	4	0	0	0	0	0	0	0	1	0	4	0	0	1	0	0	1	0	0	0	179	189	1	0	0	261	81	3	55	48	0	0	0	0	0	264	0	135	0	13
ENSCHIG00000001131	0	0	0	0	2	2	0	0	0	2	0	0	0	0	0	0	0	0	0	0	0	1	0	2	1	1	1	0	0	19	179	25	0	0	3	6	18	122	53	0	0	0	133	0	0	0	17	11	5
ENSCHIG00000001133	6	5	12	9	22	14	0	7	13	15	25	0	1	9	1	16	13	6	19	20	2	1	10	8	10	19	10	5	14	4	2	66	0	5	185	36	0	80	11	0	0	0	60	0	0	0	0	78	0
ENSCHIG00000001134	0	0	0	0	0	0	0	0	0	0	0	0	0	0	0	0	0	0	0	0	0	0	0	0	0	0	0	0	0	49	127	20	97	0	35	0	43	30	105	0	0	0	0	0	0	0	27	208	0
ENSCHIG00000001135	0	0	0	0	0	0	0	0	0	0	0	0	0	0	0	0	0	0	0	0	0	0	0	0	0	0	0	0	0	0	0	0	0	0	0	0	0	0	0	0	0	0	0	0	0	0	0	0	0
ENSCHIG00000001136	0	0	2	0	0	0	0	0	0	0	0	0	10	0	0	0	0	0	0	0	0	0	0	0	0	2	0	0	0	24	4	0	0	204	0	75	4	11	7	0	0	0	118	0	0	0	85	31	1
ENSCHIG00000001137	0	0	0	0	0	2	0	0	0	0	0	0	0	0	0	0	0	0	0	0	0	0	0	0	0	0	0	0	0	0	0	0	0	0	0	0	0	0	0	0	0	0	0	0	0	0	0	0	0
ENSCHIG00000001138	24	19	24	18	9	13	7	12	9	12	13	2	15	7	7	7	11	13	18	23	6	11	9	12	8	17	14	7	14	0	0	0	0	0	0	98	36	75	0	0	0	0	0	0	0	0	0	0	0
ENSCHIG00000001139	0	6	7	2	2	2	1	1	9	2	2	0	2	0	0	0	0	1	2	1	1	0	3	0	2	0	1	0	0	29	0	0	0	175	15	8	35	117	20	0	0	0	45	0	0	0	3	162	0
ENSCHIG00000001141	0	0	0	0	0	0	0	0	0	0	0	0	0	0	0	0	0	0	0	0	0	0	0	0	0	0	0	0	0	0	0	0	0	0	44	5	0	8	0	0	0	0	0	0	0	0	0	1	0
ENSCHIG00000001142	0	0	0	0	0	0	0	0	0	0	0	0	0	0	0	0	0	0	0	0	0	0	0	0	0	0	0	0	0	1	0	0	0	0	0	30	142	10	0	0	0	0	0	0	4	0	82	0	2
ENSCHIG00000001143	0	17	28	0	16	12	7	27	9	14	25	17	18	0	64	18	34	34	28	7	41	22	11	4	14	28	30	8	5	0	35	151	176	0	9	100	116	156	60	0	0	0	140	0	5	0	137	75	40
ENSCHIG00000001144	802	300	277	427	329	314	128	195	404	370	377	142	156	416	332	321	223	310	386	294	315	314	93	183	291	126	166	185	396	153	153	62	410	1	44	314	218	174	54	0	7	0	5	65	0	0	304	322	143
ENSCHIG00000001145	0	0	0	0	0	1	0	0	0	0	0	0	0	0	0	0	0	0	0	0	0	0	0	0	0	0	0	0	0	27	31	0	92	337	1	2	23	0	2	0	15	0	33	1	0	0	0	0	24
ENSCHIG00000001147	157	50	55	21	16	28	129	42	32	20	26	9	81	39	15	27	37	44	8	34	22	84	47	22	19	61	42	50	22	0	0	0	0	0	0	11	3	0	0	0	0	0	54	0	47	0	0	0	126
ENSCHIG00000001148	20	43	28	41	44	26	16	18	21	26	26	14	27	108	30	15	22	17	47	59	11	36	75	27	11	35	50	29	67	0	0	0	0	0	0	0	0	21	0	0	0	0	0	0	0	0	0	0	0
ENSCHIG00000001149	1	3	2	1	0	0	0	0	0	0	0	0	0	0	0	3	0	0	0	1	1	0	0	1	0	1	3	0	0	105	0	12	280	28	36	23	0	54	62	0	59	0	0	0	1	0	0	182	122
ENSCHIG00000001150	52	8	41	3	11	14	0	35	1	9	0	0	0	33	1	11	4	5	3	12	2	0	11	6	11	2	6	2	0	268	106	0	349	0	421	111	65	172	202	0	494	0	161	104	117	0	0	367	78
ENSCHIG00000001151	37	1	35	30	8	45	4	3	4	2	2	0	0	37	11	21	3	5	30	70	9	59	61	18	4	1	4	10	7	0	130	1	110	0	3	0	0	26	75	1	0	0	43	0	0	0	60	0	4
ENSCHIG00000001152	0	0	0	0	0	0	0	0	0	0	0	0	0	0	0	0	0	0	0	0	0	0	0	0	0	0	0	0	0	47	0	0	8	0	42	25	0	0	9	0	0	0	0	0	0	0	0	0	0
ENSCHIG00000001153	0	0	0	0	0	0	0	0	0	0	0	0	0	0	0	0	0	0	0	0	0	0	0	0	0	0	0	0	0	2	112	0	29	0	39	2	122	22	26	0	0	0	114	0	632	0	0	142	149
ENSCHIG00000001154	18644	9422	19027	32959	20202	23358	4387	16255	21186	20277	14920	724	19337	24582	1056	18001	15997	17947	18430	27605	14672	25580	31005	23793	13572	15488	12706	9159	20598	215	364	97	206	505	286	117	42	235	176	0	49	0	142	1283	123	0	0	163	377
ENSCHIG00000001155	0	0	0	0	0	0	0	0	0	0	0	0	0	0	0	0	0	0	0	0	0	0	0	0	0	0	0	0	0	0	0	0	0	0	0	0	0	51	40	0	2559	0	51	0	0	3220	41	125	0
ENSCHIG00000001156	13	38	8	21	21	34	19	19	29	23	27	11	65	16	10	36	24	32	36	59	19	36	28	25	15	33	10	25	31	275	94	15	314	12	75	208	197	272	226	0	0	0	435	14	147	1	229	198	87
ENSCHIG00000001157	0	0	0	0	0	0	0	0	0	0	0	0	0	0	0	0	0	0	0	0	0	0	0	0	0	0	0	0	0	0	0	0	0	0	100	7	0	24	90	0	0	0	102	0	32	0	0	0	0
ENSCHIG00000001159	0	0	0	0	0	0	0	0	0	0	0	0	0	0	0	0	0	0	0	0	0	0	0	0	0	0	0	0	0	0	0	0	0	0	0	0	0	0	0	0	0	0	0	0	0	0	0	0	0
ENSCHIG00000001160	0	0	0	0	0	0	0	0	0	0	0	0	0	0	0	0	0	0	0	0	0	0	0	0	0	0	0	0	0	3	0	0	112	0	0	1	0	0	0	0	0	0	0	0	228	0	0	0	0
ENSCHIG00000001161	0	0	1	3	2	5	3	8	0	3	9	0	7	0	0	0	14	4	4	1	3	0	0	0	0	0	1	22	0	1	9	47	0	0	0	0	45	0	0	0	0	0	28	0	0	0	0	4	19
ENSCHIG00000001162	0	0	0	0	0	0	0	0	0	0	0	0	0	0	0	0	0	0	0	0	0	4	0	0	0	0	0	0	0	0	0	0	0	499	0	1	0	38	3	0	0	0	0	0	0	0	0	0	0
ENSCHIG00000001163	0	0	0	0	0	0	0	0	0	0	0	0	0	0	0	0	1	0	2	0	0	0	0	0	0	0	0	0	0	0	0	0	0	69	0	0	0	0	0	0	0	0	0	0	0	0	0	0	0
ENSCHIG00000001165	3	6	5	12	19	13	2	14	12	20	20	0	7	5	5	16	21	29	12	9	6	16	3	6	8	8	8	11	1	71	68	449	70	256	89	117	475	277	361	0	0	0	241	535	2	0	4	131	64
ENSCHIG00000001166	0	14	12	10	7	37	1	6	21	9	0	80	6	6	93	88	4	0	53	62	117	81	0	52	3	0	1	9	19	0	0	8	0	0	0	56	0	0	10	0	0	0	0	0	0	0	20	0	0
ENSCHIG00000001167	0	0	0	0	3	0	2	0	2	1	1	0	0	0	0	0	0	0	0	0	0	1	0	0	0	0	0	0	0	0	0	0	0	0	0	0	0	3	0	0	0	0	0	0	57	0	0	10	0
ENSCHIG00000001168	85	223	132	91	45	77	34	182	87	53	303	0	41	34	13	68	63	11	68	53	89	84	257	221	94	407	62	34	25	0	27	0	0	53	0	0	0	0	77	0	0	3359	0	0	0	0	0	0	0
ENSCHIG00000001169	0	0	0	0	0	0	0	0	0	0	0	0	0	0	0	0	0	0	0	0	0	0	0	0	0	0	0	0	0	27	0	0	0	0	0	0	0	53	54	0	0	0	0	0	0	0	0	0	1
ENSCHIG00000001170	0	15	4	13	4	5	0	6	10	9	10	0	22	2	7	4	24	4	4	1	17	4	6	7	1	9	2	3	1	101	70	22	28	0	102	91	3	29	153	0	0	0	120	0	7	0	66	0	83
ENSCHIG00000001171	38	0	38	164	8	8	2	5	2	3	5	0	6	212	12	45	1	17	8	137	7	616	151	102	0	15	2	4	0	9	191	245	16	0	24	158	0	163	191	0	0	0	22	0	65	0	291	178	1
ENSCHIG00000001172	7	15	15	17	18	5	8	11	35	18	15	17	45	25	6	15	12	6	19	12	6	9	6	31	10	13	5	2	21	132	57	62	107	571	356	106	30	39	138	0	1472	0	0	0	303	0	0	193	0
ENSCHIG00000001173	0	9	0	0	0	0	0	0	0	0	0	0	0	0	0	0	0	0	0	0	0	0	0	7	0	24	0	0	0	12	1	2	55	1	108	138	155	27	143	0	0	0	39	0	0	0	192	0	20
ENSCHIG00000001174	0	7	1	0	0	3	0	1	0	0	0	0	0	3	1	0	6	1	2	0	0	11	1	0	0	0	0	0	1	0	18	0	0	0	0	54	0	0	15	0	0	0	0	0	2	0	110	5	0
ENSCHIG00000001175	670	345	411	462	400	460	438	379	529	479	451	202	385	751	198	457	337	426	360	550	419	439	420	516	301	395	280	301	450	376	219	319	497	385	48	387	443	256	197	0	1954	0	144	4	728	0	626	72	205
ENSCHIG00000001176	0	0	0	0	0	0	0	0	0	0	0	0	0	0	0	0	0	2	0	0	0	0	0	0	0	0	0	0	0	0	0	0	0	0	0	0	0	0	0	0	0	0	0	0	0	0	0	0	0
ENSCHIG00000001177	0	0	0	0	0	0	0	0	0	0	0	0	0	0	0	0	0	0	0	3	0	0	0	0	0	0	0	0	0	52	72	89	0	0	0	0	0	55	0	0	0	0	0	578	0	0	0	0	149
ENSCHIG00000001178	0	0	0	0	0	0	0	0	0	0	0	0	0	0	0	0	0	0	0	0	0	0	0	0	0	0	0	0	0	0	0	0	0	0	0	0	0	0	0	0	0	0	0	0	0	0	0	0	0
ENSCHIG00000001179	0	0	0	0	0	0	0	0	0	0	0	0	0	0	0	0	0	0	0	0	0	0	0	0	0	0	0	0	0	43	17	0	0	0	0	0	0	0	0	0	0	0	46	0	0	0	44	0	0
ENSCHIG00000001180	0	0	0	0	0	0	2	0	0	0	1	0	0	0	0	0	0	0	0	0	0	0	0	0	0	0	0	0	0	53	0	0	0	0	0	12	4	30	86	0	16	0	48	0	0	546	27	6	0
ENSCHIG00000001181	0	0	0	0	0	0	0	0	0	0	0	0	0	0	0	0	0	0	0	0	0	0	0	0	0	0	0	0	0	0	0	0	0	0	0	0	105	0	50	0	0	0	0	0	0	0	16	0	0
ENSCHIG00000001182	0	0	0	0	0	0	0	0	0	0	0	0	0	0	0	0	0	0	0	0	0	0	0	0	0	0	0	0	0	0	0	124	49	0	0	0	7	35	0	0	0	0	0	0	0	0	0	0	0
ENSCHIG00000001183	4	1	7	7	5	0	3	0	3	4	0	14	0	2	13	8	2	8	3	5	1	0	1	8	2	5	2	7	0	59	179	55	5	0	0	30	103	65	7	1	0	0	120	23	12	0	0	1	0
ENSCHIG00000001184	0	0	0	0	0	0	0	0	0	0	0	0	0	0	0	0	0	0	0	0	0	0	0	0	0	0	0	0	0	312	674	1266	619	97	70	147	397	423	299	0	0	0	218	217	57	0	249	108	85
ENSCHIG00000001185	0	0	0	0	0	0	0	1	0	0	0	0	0	1	0	0	0	0	0	0	0	0	0	0	0	1	0	0	0	0	74	0	1	0	5	10	111	19	0	0	0	0	0	0	101	0	0	0	0
ENSCHIG00000001186	489	5474	5947	1684	2769	4140	2854	8102	3053	2882	2061	100	9412	2061	72	2870	6688	4424	1817	2529	3609	6242	4870	1343	2120	8039	5563	13456	1753	78	142	0	51	221	0	50	8	95	0	0	0	0	56	513	0	0	0	146	145
ENSCHIG00000001187	7	0	24	122	4	8	0	3	0	5	3	0	0	34	1	0	6	1	0	28	2	34	30	65	0	3	6	1	3	60	5	0	24	480	0	0	0	0	49	0	0	0	16	0	7	0	0	0	0
ENSCHIG00000001188	5	52	26	35	35	79	30	32	49	31	122	283	44	4	139	89	67	48	39	47	112	70	24	32	62	50	64	33	91	3	24	0	0	0	0	1	84	0	131	0	0	0	19	0	1	0	0	74	0
ENSCHIG00000001189	4	0	2	1	0	0	0	0	0	0	0	0	0	2	0	0	0	0	0	1	0	0	1	1	0	0	0	0	0	0	0	0	0	0	112	0	95	0	0	0	0	0	0	0	0	0	0	0	0
ENSCHIG00000001190	0	0	3	0	0	0	0	0	0	0	0	0	0	0	0	0	0	0	0	1	0	0	0	0	0	0	0	0	0	160	10	0	119	0	0	3	5	13	33	0	0	0	48	0	0	0	0	0	6
ENSCHIG00000001191	29	63	39	33	75	82	28	49	86	90	211	32	47	19	30	180	77	58	70	60	68	98	89	85	101	129	191	64	104	0	21	0	0	0	0	14	0	0	1	0	0	0	0	0	0	0	0	0	0
ENSCHIG00000001192	0	0	0	2	0	0	0	1	0	0	1	0	0	3	0	1	0	0	0	1	2	0	0	1	2	0	0	0	0	0	0	0	0	0	6	0	0	44	1	0	0	0	0	0	0	0	0	0	0
ENSCHIG00000001193	0	0	0	0	0	0	0	0	0	0	0	0	0	0	0	0	0	0	0	0	0	0	0	0	0	0	0	0	0	0	0	0	0	0	0	0	0	0	10	0	0	0	0	0	0	0	0	1	0
ENSCHIG00000001194	91	41	110	96	28	27	1	44	63	39	45	23	40	117	1	42	14	22	44	90	16	108	61	94	12	25	31	15	18	148	71	2	116	133	3	6	239	131	163	0	0	0	475	0	17	123	358	18	10
ENSCHIG00000001195	77	203	233	332	272	505	43	229	265	271	647	519	315	190	516	449	1282	838	511	333	333	335	416	423	1054	487	454	237	869	35	0	0	0	0	0	16	132	37	0	0	0	0	0	0	0	0	6	0	0
ENSCHIG00000001197	0	0	0	0	0	0	0	0	0	0	0	0	0	0	0	0	0	0	0	0	0	0	0	0	0	0	0	0	0	17	84	0	0	0	0	16	20	61	0	0	0	0	0	0	0	0	0	0	4
ENSCHIG00000001198	0	0	0	0	0	0	0	0	0	0	0	0	0	2	0	0	0	0	0	0	0	0	0	0	0	0	0	0	0	0	0	0	0	0	0	0	0	0	0	0	0	0	0	0	0	0	0	0	0
ENSCHIG00000001199	0	0	0	0	0	0	0	0	0	0	0	0	0	0	0	0	0	0	0	0	0	0	0	0	0	0	0	0	0	24	0	0	26	0	0	91	0	7	0	0	0	0	0	0	0	0	0	0	0
ENSCHIG00000001200	13	0	3	2	8	2	5	3	2	2	3	1	2	8	1	4	3	7	8	9	0	4	6	5	1	3	5	8	4	0	0	0	0	0	0	0	0	0	0	0	0	0	0	0	0	0	0	0	0
ENSCHIG00000001201	0	0	0	0	0	0	0	0	0	0	0	0	0	0	0	0	0	0	0	0	0	0	0	0	0	0	0	0	0	0	0	0	98	0	0	0	0	49	7	0	0	0	0	0	0	0	0	0	0
ENSCHIG00000001202	81	160	52	124	274	333	34	180	288	293	270	39	230	3	173	254	160	287	305	111	102	134	146	355	315	181	149	136	332	0	1	0	0	0	18	0	0	0	14	0	0	0	0	0	0	61	0	78	0
ENSCHIG00000001203	0	0	0	0	0	0	0	0	0	0	0	0	0	0	0	0	0	0	0	0	0	0	0	0	0	0	0	0	0	62	0	256	0	257	0	5	50	117	0	0	0	0	33	0	2	62	145	43	77
ENSCHIG00000001204	1	38	10	3	4	4	10	10	6	6	5	23	9	6	0	8	10	5	3	14	14	17	9	19	1	28	16	5	0	0	5	0	0	1	0	0	118	0	0	0	0	0	0	0	0	0	0	0	142
ENSCHIG00000001205	349	40	75	186	83	43	51	14	46	59	75	10	6	315	40	58	10	44	102	174	54	120	57	162	51	32	38	46	59	200	100	82	203	0	87	44	128	108	170	0	0	0	217	0	0	0	372	101	240
ENSCHIG00000001206	63	124	237	180	87	83	19	110	92	91	129	5	90	287	9	129	106	69	95	168	87	140	225	253	99	212	64	119	99	0	0	0	0	0	0	0	0	0	0	0	0	0	62	0	0	0	102	0	0
ENSCHIG00000001207	0	7	0	0	0	7	3	4	2	0	0	0	0	0	0	0	5	0	3	1	2	0	0	0	0	0	0	0	0	17	0	0	0	0	0	0	0	22	18	0	0	0	0	0	0	0	0	0	107
ENSCHIG00000001208	73	33	53	55	54	71	41	29	67	34	161	75	52	179	12	70	44	50	21	212	100	157	147	146	55	71	38	28	46	9	4	0	57	0	0	53	0	26	34	0	0	0	46	0	0	0	250	71	56
ENSCHIG00000001209	0	4	2	2	2	2	3	2	4	2	1	4	0	5	0	4	4	0	0	2	2	5	1	2	1	2	1	0	3	9	0	0	7	25	0	12	0	97	2	0	0	0	0	0	0	0	0	0	0
ENSCHIG00000001210	0	0	0	0	0	0	0	0	0	0	0	0	0	0	0	0	0	0	0	0	0	0	0	0	0	0	0	0	0	0	0	0	0	0	0	0	0	3	50	0	0	0	0	0	0	0	0	0	0
ENSCHIG00000001211	0	0	0	0	0	0	0	0	0	0	0	0	0	0	0	0	0	0	0	0	0	0	0	0	0	0	0	0	0	0	0	0	0	0	0	0	0	0	0	0	0	0	0	0	0	0	0	11	10
ENSCHIG00000001212	127	177	256	247	87	112	52	142	64	118	391	12	184	154	16	130	185	160	108	339	135	295	286	597	125	189	186	80	237	0	158	0	0	0	0	61	24	7	4	0	0	0	0	0	0	0	0	5	0
ENSCHIG00000001213	0	0	1	0	0	0	0	0	0	0	0	0	0	0	0	0	0	0	0	0	0	0	1	0	0	0	0	0	0	80	0	0	0	0	5	41	76	2	22	0	0	0	10	0	76	0	25	0	0
ENSCHIG00000001215	0	0	0	0	0	0	0	0	0	0	0	0	0	0	0	0	0	0	0	0	0	0	0	0	0	0	0	0	0	0	0	0	0	0	0	0	29	0	0	0	0	0	16	0	0	0	0	0	0
ENSCHIG00000001216	0	0	0	0	0	1	0	0	0	0	0	0	0	0	0	0	0	0	0	0	0	0	0	0	0	0	0	0	0	0	0	0	0	0	12	0	0	0	3	0	0	0	0	0	44	0	0	0	0
ENSCHIG00000001217	3	14	18	23	13	21	7	15	13	10	29	7	11	50	29	36	7	16	23	35	8	11	10	55	19	22	14	21	39	18	173	522	526	0	448	162	167	253	233	2480	0	0	137	2	367	254	78	569	131
ENSCHIG00000001218	0	0	0	0	0	1	0	0	0	0	0	0	0	0	0	0	0	0	0	0	0	0	0	0	0	0	0	0	0	76	6	0	0	0	2	38	0	24	0	0	0	0	0	0	0	0	1	0	21
ENSCHIG00000001219	1461	851	796	1619	1073	1838	160	642	1257	1090	1767	131	634	1758	242	1569	565	978	1375	2346	828	1075	1538	1445	1278	878	587	533	526	0	5	0	0	0	0	0	0	12	0	0	0	0	0	0	0	0	0	0	1
ENSCHIG00000001220	0	0	0	0	0	0	0	0	0	0	0	0	0	0	0	0	0	0	0	0	0	0	0	0	0	0	1	0	0	0	0	0	0	0	0	0	0	0	0	0	0	0	0	0	0	0	0	3	2
ENSCHIG00000001221	0	0	0	0	0	0	0	0	0	0	0	0	0	0	0	0	0	0	0	1	0	1	0	0	0	1	0	1	0	247	13	0	190	0	42	105	34	226	123	0	0	0	0	102	8	0	0	3	18
ENSCHIG00000001222	7	8	30	23	35	37	3	26	26	39	81	60	37	1	31	28	49	22	81	39	34	32	18	47	40	34	48	20	100	0	0	0	27	0	1	22	32	16	0	0	0	0	0	0	0	0	21	0	0
ENSCHIG00000001223	0	0	0	0	0	0	0	0	0	0	0	0	0	0	0	0	0	0	0	0	0	0	0	0	0	0	0	0	0	0	0	0	0	0	0	0	0	31	0	0	0	0	0	177	14	0	110	0	0
ENSCHIG00000001224	2797	3373	4177	7219	6879	4628	4003	3834	10161	7513	5284	8756	5105	4111	11961	5191	3589	5577	6712	5425	3054	5340	4234	7035	4457	3479	3464	4029	8534	368	177	841	174	53	270	389	1064	194	199	0	0	0	469	0	21	0	569	108	210
ENSCHIG00000001225	69	145	160	41	50	91	17	155	73	50	67	4	134	32	10	76	93	58	69	45	47	108	100	110	35	127	100	140	48	64	0	0	51	0	0	0	1	0	43	0	0	0	0	0	86	0	0	21	23
ENSCHIG00000001226	27	24	9	29	72	99	11	19	58	66	43	3	86	17	13	28	3	16	115	74	34	33	59	93	39	40	32	14	128	48	4	395	0	28	16	44	44	97	0	0	0	0	47	0	0	0	107	31	15
ENSCHIG00000001227	0	0	3	3	0	0	0	2	1	1	0	0	0	0	0	4	0	2	0	0	8	0	4	3	0	3	2	1	0	2	0	4	0	0	0	0	0	0	4	0	0	0	0	1	0	0	1	38	0
ENSCHIG00000001228	0	0	0	0	0	0	0	0	0	0	0	0	0	0	0	0	0	0	0	0	0	0	0	0	0	0	0	0	0	63	2	0	52	362	7	60	95	0	1	0	0	0	0	0	0	0	0	18	0
ENSCHIG00000001229	0	0	0	0	0	0	0	0	0	0	0	0	0	0	0	0	0	0	0	0	0	0	0	0	0	0	0	0	0	0	0	10	1	0	0	4	63	0	1	1707	0	0	0	0	0	0	0	0	0
ENSCHIG00000001230	0	0	0	0	0	0	0	0	0	0	0	0	0	0	0	0	0	0	0	0	0	0	0	0	0	0	0	0	0	0	0	0	0	0	0	2	0	42	0	0	0	0	0	0	0	0	5	0	0
ENSCHIG00000001231	0	0	0	0	0	0	0	0	0	0	0	0	0	0	0	0	0	0	0	1	0	0	0	0	0	0	0	0	0	0	0	0	0	0	0	0	0	0	0	0	0	0	0	0	0	0	15	0	0
ENSCHIG00000001232	2	113	48	27	31	10	9	25	18	36	4	0	16	0	2	28	21	21	24	2	16	10	7	23	14	78	40	26	0	51	0	0	2	0	8	0	40	0	18	0	0	0	97	0	0	0	0	46	55
ENSCHIG00000001233	14	7	5	6	5	6	1	9	2	17	13	11	7	7	12	8	8	7	5	8	9	4	11	1	8	1	6	3	4	199	30	26	32	6	199	20	33	216	122	0	9	0	186	4	43	3	234	113	3
ENSCHIG00000001234	0	0	0	0	0	0	0	0	0	0	0	0	0	0	0	0	0	0	0	0	0	0	0	0	0	0	0	0	0	12	0	0	0	0	10	0	0	0	0	0	0	0	1	0	0	0	0	23	0
ENSCHIG00000001235	172	0	101	46	0	1	0	0	0	0	0	0	1	42	2	0	1	0	0	35	0	171	48	84	0	0	0	3	0	30	190	58	74	494	69	10	29	26	0	31	894	1237	69	0	0	0	1	89	0
ENSCHIG00000001236	4	3	3	7	9	21	0	0	11	12	16	6	0	13	8	16	4	6	18	38	3	2	8	10	27	10	3	2	14	0	0	0	0	0	0	0	0	0	0	0	0	0	0	0	0	0	103	0	0
ENSCHIG00000001237	4	0	0	0	1	1	0	0	0	3	0	0	0	1	0	0	0	2	2	1	1	0	0	0	0	0	0	0	2	0	0	0	0	0	0	0	0	0	0	0	0	0	0	0	0	0	0	0	0
ENSCHIG00000001238	349	337	429	699	234	335	59	353	275	274	378	84	638	805	92	369	350	421	294	392	235	545	423	1048	230	401	260	392	206	158	39	259	0	0	32	55	0	208	6	0	0	0	53	0	0	0	149	132	7
ENSCHIG00000001239	114	115	118	302	363	288	31	197	413	390	528	91	199	158	126	302	172	186	698	287	157	160	181	345	274	239	175	121	429	1	4	194	2	0	0	204	8	10	41	0	0	0	35	0	0	0	0	0	0
ENSCHIG00000001241	6	1	0	0	0	0	1	1	0	1	0	0	1	0	0	0	0	0	0	0	0	0	0	0	0	0	0	0	0	96	0	0	0	0	0	0	97	28	0	0	0	0	0	0	0	0	0	77	0
ENSCHIG00000001242	0	0	0	0	0	0	0	0	3	0	0	0	0	0	0	0	0	0	0	0	0	0	0	1	5	0	0	0	0	0	79	0	0	0	0	12	11	34	39	0	0	0	7	0	0	0	309	2	0
ENSCHIG00000001243	0	0	0	0	0	0	0	0	0	0	0	0	0	0	0	0	0	0	0	0	0	0	0	0	0	0	0	0	0	0	0	0	0	0	0	0	0	0	0	0	0	0	0	0	0	0	0	0	0
ENSCHIG00000001244	0	0	0	0	0	0	0	0	0	0	0	0	0	0	0	0	0	0	0	0	0	0	0	0	0	0	0	0	0	4	0	11	0	0	0	0	0	78	0	0	0	0	0	0	0	0	0	26	0
ENSCHIG00000001245	365	662	499	570	428	762	118	799	570	520	823	1069	853	211	916	756	883	833	456	486	946	732	689	741	567	964	787	926	683	14	115	18	93	0	3	20	115	191	39	0	0	0	42	757	291	0	435	24	3
ENSCHIG00000001246	0	0	0	0	0	0	0	0	0	0	0	0	0	0	0	0	0	0	0	0	0	0	0	0	0	0	0	0	0	0	69	0	0	0	0	0	0	0	0	0	0	0	0	0	0	0	0	0	0
ENSCHIG00000001247	1	1	0	1	0	0	0	0	1	0	0	0	0	0	1	0	0	0	3	0	1	0	0	0	0	0	0	0	0	2	6	271	86	0	0	0	0	0	99	0	0	0	3	0	0	0	0	0	0
ENSCHIG00000001248	0	0	0	0	0	0	1	0	0	0	0	0	0	0	0	0	0	0	0	1	0	0	0	0	0	0	0	0	0	0	0	74	0	0	0	5	0	0	0	0	0	0	74	0	0	0	0	0	0
ENSCHIG00000001249	0	0	0	0	0	0	0	0	0	0	0	0	0	0	0	0	0	0	0	0	0	0	0	0	0	0	0	0	0	0	0	0	0	0	0	0	0	0	0	0	0	0	0	0	0	0	0	119	0
ENSCHIG00000001250	0	7	3	0	8	13	4	3	11	3	7	0	4	0	0	0	3	5	0	2	8	0	4	2	9	3	4	0	18	59	0	5	0	0	0	0	0	27	3	0	0	0	0	0	0	0	25	0	0
ENSCHIG00000001251	0	0	0	2	0	6	0	0	1	0	0	0	0	0	0	0	1	0	0	0	0	0	0	2	1	1	3	1	0	56	77	0	0	0	131	7	14	10	84	0	0	0	50	0	54	0	28	23	0
ENSCHIG00000001252	0	0	0	0	0	0	0	2	0	0	2	0	0	0	0	0	0	0	0	0	0	0	0	0	0	0	0	0	0	0	0	0	0	0	5	0	0	6	75	0	0	0	0	0	0	0	0	0	0
ENSCHIG00000001253	44	14	20	25	26	31	16	13	50	22	40	9	7	46	26	11	15	16	30	12	23	31	5	18	36	19	8	27	30	17	15	8	0	0	1	4	147	0	0	0	0	0	307	0	0	0	0	0	1
ENSCHIG00000001254	14	47	39	31	30	47	11	49	62	36	32	36	57	10	35	49	19	63	44	35	7	19	20	41	19	41	30	44	48	0	11	238	277	56	0	216	124	166	20	1	0	0	234	0	27	0	0	3	91
ENSCHIG00000001255	0	2	0	0	0	1	0	0	0	1	0	0	0	0	0	0	1	0	0	0	0	2	0	0	3	3	1	8	0	8	159	0	0	0	13	29	24	42	0	0	0	0	56	0	74	0	0	5	3
ENSCHIG00000001256	47	12	30	80	17	25	8	19	34	32	50	16	31	78	32	30	37	10	23	65	12	74	50	45	24	42	18	9	32	70	71	0	178	0	60	59	0	1	111	0	0	0	25	0	0	0	0	0	19
ENSCHIG00000001257	0	0	0	0	0	0	0	0	0	0	0	0	0	0	0	1	0	0	0	0	0	0	0	0	1	0	0	0	0	0	0	0	108	0	0	0	92	27	34	0	0	0	0	0	0	0	0	0	6
ENSCHIG00000001258	0	0	0	0	0	0	0	0	0	0	0	0	0	0	0	0	0	0	0	0	0	0	0	0	0	0	0	0	0	193	12	0	0	0	0	80	0	18	111	0	0	0	0	0	0	0	0	0	0
ENSCHIG00000001260	0	0	0	0	2	0	1	0	0	0	0	0	0	0	0	0	1	0	1	0	0	1	0	0	0	2	1	2	0	0	0	47	0	0	0	0	92	9	0	0	0	0	0	0	0	0	218	0	0
ENSCHIG00000001261	0	0	0	0	0	0	0	0	0	0	0	0	0	0	0	0	0	0	0	0	0	0	0	0	1	0	0	0	0	65	0	0	0	0	38	0	0	0	5	0	0	0	0	0	0	0	0	0	0
ENSCHIG00000001262	0	0	0	0	0	0	0	0	0	0	0	0	0	0	0	1	0	0	0	0	0	0	0	0	0	0	0	0	0	0	33	0	0	0	5	0	0	10	3	0	0	0	0	0	0	0	0	0	7
ENSCHIG00000001263	117	5	40	42	10	2	20	7	4	4	2	0	2	74	0	6	4	11	1	44	6	33	25	28	1	2	2	9	1	0	0	0	0	0	16	1	33	5	138	0	0	0	134	0	0	0	236	4	0
ENSCHIG00000001264	16	0	36	13	0	3	0	4	2	1	4	0	0	18	0	3	2	7	1	39	2	42	31	22	0	0	3	0	3	85	91	0	54	0	219	50	55	4	3	0	0	0	0	0	145	0	309	36	78
ENSCHIG00000001265	8	0	3	0	6	0	1	0	2	7	0	1	1	0	0	5	0	0	1	7	1	0	0	0	1	3	1	0	3	0	86	0	0	0	0	7	9	0	0	0	0	0	0	0	0	0	0	0	21
ENSCHIG00000001266	0	0	0	0	0	0	0	0	0	0	0	0	0	0	0	0	0	0	0	0	0	0	0	1	0	0	0	0	0	53	56	0	0	0	28	105	0	166	5	0	0	0	0	0	0	0	193	0	3
ENSCHIG00000001267	0	0	0	1	0	0	0	0	0	0	0	0	0	0	0	0	0	0	0	0	0	0	0	0	0	0	0	0	0	3	8	0	0	0	108	8	132	0	0	0	0	0	0	0	0	0	0	121	45
ENSCHIG00000001268	0	0	0	1	0	0	0	0	2	0	0	0	0	0	1	0	0	0	0	1	0	0	0	0	0	0	0	0	0	0	0	0	0	0	0	15	21	16	0	0	0	0	60	57	0	0	14	92	32
ENSCHIG00000001269	1	0	1	1	2	0	0	0	0	0	0	0	0	3	0	0	0	0	0	1	0	0	0	0	0	0	2	0	1	0	0	0	0	0	5	4	0	0	44	0	0	0	2	0	0	0	12	95	0
ENSCHIG00000001270	9	29	5	12	8	16	31	21	19	13	26	0	28	2	1	35	35	27	21	29	7	19	6	13	18	12	23	36	11	20	0	109	113	1	3	0	191	54	2	0	0	0	4	436	0	0	50	77	0
ENSCHIG00000001271	0	1	0	0	0	0	0	0	0	0	0	0	0	0	0	0	0	0	0	0	0	0	0	0	0	0	0	0	0	31	0	50	153	0	0	0	0	0	0	0	0	0	3	0	0	0	236	0	0
ENSCHIG00000001272	0	0	0	0	0	0	0	0	0	0	0	0	0	0	0	0	0	0	0	0	0	0	0	0	0	0	0	0	0	0	0	0	0	0	0	57	10	0	0	0	0	0	197	0	0	0	0	0	14
ENSCHIG00000001273	0	0	0	0	0	0	0	0	0	0	0	0	0	0	0	0	0	0	0	0	0	0	0	0	0	0	0	0	0	14	0	0	0	0	0	4	19	65	0	0	0	0	0	0	0	0	0	34	14
ENSCHIG00000001274	0	0	0	0	0	0	0	0	0	0	0	0	0	0	0	0	0	0	0	2	0	0	0	0	0	0	0	0	0	10	0	0	146	0	36	6	166	0	58	0	0	0	0	0	0	0	0	9	10
ENSCHIG00000001275	0	0	0	0	0	0	0	0	0	0	0	0	0	0	0	0	0	0	0	0	0	0	0	0	0	0	0	0	0	0	121	0	114	0	57	3	30	30	99	0	0	0	4	0	0	0	233	89	0
ENSCHIG00000001276	0	0	0	0	0	0	0	0	0	0	0	0	0	0	0	0	0	0	0	0	0	0	0	0	0	0	0	0	0	94	0	0	1	0	0	0	0	0	0	0	0	0	0	0	0	0	245	0	0
ENSCHIG00000001277	0	0	0	0	0	0	0	0	0	0	0	0	0	0	0	0	0	0	0	0	0	0	0	0	0	0	0	0	0	0	11	0	17	5	0	6	5	10	44	2739	0	0	19	0	0	0	0	3	0
ENSCHIG00000001278	3	0	0	4	0	0	0	0	0	0	0	0	0	1	0	0	0	0	0	1	0	0	0	0	0	0	0	0	0	3	0	0	102	0	0	28	0	26	34	0	0	0	16	0	0	0	33	0	0
ENSCHIG00000001279	0	0	0	0	0	0	0	0	1	0	0	0	0	0	0	0	0	0	0	0	0	0	0	0	0	0	0	0	0	24	0	0	236	0	0	0	0	0	0	0	0	0	75	0	0	0	0	0	0
ENSCHIG00000001280	0	0	0	0	0	0	0	0	0	0	0	0	0	0	0	0	0	0	0	0	0	0	0	0	0	0	0	0	0	149	2	0	180	491	11	110	16	46	39	0	0	0	0	0	259	1	46	98	0
ENSCHIG00000001281	0	0	0	0	0	0	0	0	0	1	0	0	0	0	0	0	0	0	0	0	0	0	0	0	0	0	0	0	0	171	0	0	0	0	209	0	0	0	25	2235	0	0	0	0	52	0	0	8	11
ENSCHIG00000001282	0	0	0	0	0	0	0	0	0	0	0	0	0	0	0	0	0	0	0	0	0	0	0	0	0	0	0	0	0	0	0	0	0	0	0	0	0	0	5	0	0	0	0	0	0	0	0	0	0
ENSCHIG00000001283	0	0	0	0	0	0	0	0	0	0	0	0	0	0	0	0	0	0	0	0	0	0	0	0	0	0	0	0	0	48	0	47	0	0	28	0	0	0	0	0	0	0	0	0	2	0	0	0	0
ENSCHIG00000001284	28	311	255	138	205	428	145	525	242	222	590	29	636	2	27	487	456	478	190	120	397	262	226	153	197	546	718	864	249	21	0	0	0	0	0	34	19	13	0	0	0	0	0	0	0	0	4	112	0
ENSCHIG00000001285	0	0	0	0	1	0	0	0	0	1	0	0	0	0	1	0	0	0	0	0	1	0	0	0	0	0	0	0	0	0	0	0	0	0	0	29	116	2	44	0	0	0	0	0	0	0	0	0	100
ENSCHIG00000001286	0	0	0	1	1	0	0	0	0	1	0	0	1	0	0	0	0	0	1	0	0	0	0	0	0	0	0	2	4	0	0	0	0	0	0	0	0	0	0	0	0	0	0	0	0	0	21	0	0
ENSCHIG00000001287	0	0	0	0	0	0	0	0	0	0	0	0	0	0	0	0	0	0	0	0	0	0	0	0	0	0	0	0	0	3	0	0	0	0	0	0	0	0	0	0	0	0	65	0	0	0	0	0	0
ENSCHIG00000001288	0	0	0	0	0	0	0	0	0	0	0	0	0	0	0	0	0	0	0	0	0	0	0	1	0	0	0	0	0	98	2	0	2	0	0	7	38	26	0	0	0	0	0	0	0	0	357	0	17
ENSCHIG00000001289	880	6146	5363	5200	6572	7239	2857	9294	6449	8325	9752	2271	6757	475	3597	6604	8142	8653	6228	3677	6058	4780	3620	5216	5636	6759	4621	6525	4542	28	169	44	16	0	212	49	55	84	1	0	47	0	63	0	100	0	191	160	85
ENSCHIG00000001290	0	0	14	10	2	1	0	0	5	7	0	0	0	5	1	4	0	10	0	4	0	12	2	0	3	0	0	9	0	0	0	0	79	0	24	0	22	17	16	0	0	0	0	0	0	0	0	22	0
ENSCHIG00000001291	0	0	4	0	0	0	0	16	0	1	0	0	0	0	0	0	0	0	1	0	0	0	4	0	0	5	0	0	0	36	0	0	32	54	0	87	284	35	47	0	0	0	0	0	0	0	0	95	41
ENSCHIG00000001292	0	0	1	0	0	0	0	0	0	0	0	0	0	0	0	0	0	0	0	0	0	0	0	0	0	0	0	0	0	13	0	0	0	0	31	67	24	106	29	0	0	0	0	0	0	0	6	1	0
ENSCHIG00000001293	29	6	8	9	14	7	1	5	7	13	23	4	17	5	0	8	8	10	7	14	4	4	7	2	2	1	3	7	4	132	203	0	0	0	0	51	0	0	4	0	0	0	0	0	303	0	0	8	0
ENSCHIG00000001294	0	0	0	0	0	0	0	0	0	0	0	0	0	0	0	0	0	0	0	0	0	0	0	0	0	0	0	0	0	0	5	0	0	0	137	2	0	0	0	0	0	0	0	522	0	0	0	65	0
ENSCHIG00000001295	0	0	0	0	0	0	0	0	0	0	0	0	0	0	0	0	0	0	0	0	0	0	0	0	0	0	0	0	0	0	0	0	114	0	0	0	0	1	32	0	0	0	0	0	0	0	0	0	0
ENSCHIG00000001296	0	0	0	0	0	0	0	0	0	0	0	0	1	0	0	1	3	0	1	0	0	0	0	2	0	0	0	0	0	0	0	0	0	869	0	8	0	0	0	0	0	0	0	0	0	0	0	0	0
ENSCHIG00000001297	15941	10469	10510	29118	36296	22166	11278	10197	33181	33903	38381	1748	9211	28793	19524	27701	9255	13537	42214	38644	11726	10024	11791	37031	34284	9437	9683	9974	54577	138	0	70	144	4	196	3	165	68	3	0	478	0	245	0	0	0	0	11	6
ENSCHIG00000001298	0	0	0	0	0	0	0	0	0	0	0	0	0	0	0	0	0	0	0	0	0	0	0	0	0	0	0	0	0	1	0	0	156	0	0	53	21	2	0	0	0	0	0	0	0	0	0	11	0
ENSCHIG00000001299	0	0	2	0	0	0	0	0	0	0	0	0	0	0	0	0	1	0	0	0	0	0	0	0	0	3	0	1	0	109	0	149	0	0	0	122	78	34	11	0	0	0	0	0	12	0	12	227	8
ENSCHIG00000001300	0	0	0	0	0	0	0	0	0	0	0	0	0	0	0	0	0	0	0	0	0	0	0	0	0	0	0	0	0	3	0	0	0	0	0	0	0	0	0	0	0	0	0	0	0	0	0	0	0
ENSCHIG00000001301	7	16	20	11	17	5	6	6	14	15	13	0	22	3	0	15	7	15	24	21	8	20	7	7	2	1	18	20	8	0	0	0	37	0	0	54	0	71	0	0	0	0	0	2	0	0	84	91	3
ENSCHIG00000001302	0	0	0	0	0	0	0	0	0	0	0	0	0	0	0	0	0	0	0	0	0	0	0	0	0	0	0	0	0	258	0	0	1	60	0	21	56	17	79	0	0	0	0	0	0	0	0	0	0
ENSCHIG00000001303	7	0	0	38	37	8	1	1	6	33	303	9	0	18	83	52	0	0	77	19	9	1	1	14	0	9	0	0	1	0	20	0	1	0	17	0	4	0	250	0	0	0	11	0	0	0	0	1	7
ENSCHIG00000001304	2	2	2	10	3	3	0	1	1	0	3	10	2	1	2	8	2	1	5	6	0	4	1	1	2	2	4	5	4	21	3	0	0	3	51	93	5	28	84	0	0	0	93	0	42	0	0	11	1
ENSCHIG00000001305	0	0	0	0	0	0	0	0	0	0	0	0	0	0	0	0	0	0	0	0	0	0	0	0	0	0	0	0	0	60	0	0	105	0	0	11	214	0	30	0	0	0	8	0	0	0	0	8	0
ENSCHIG00000001306	7	2	4	3	2	3	0	2	3	3	1	0	10	7	0	4	3	0	0	2	0	4	11	4	7	0	1	1	2	64	101	239	24	0	0	17	0	63	95	0	0	0	0	301	0	0	0	28	0
ENSCHIG00000001307	10	0	24	16	0	4	0	0	0	0	0	1	4	26	0	1	1	1	0	7	0	5	10	18	0	3	3	0	0	0	52	0	0	0	0	0	0	67	1	0	0	0	2	0	50	0	2	0	0
ENSCHIG00000001308	134	93	28	47	89	150	52	27	127	91	107	4	17	95	2	101	54	71	64	111	119	76	63	76	250	89	44	37	79	1	0	7	0	0	0	0	0	55	1	0	0	0	0	0	0	0	3	8	8
ENSCHIG00000001309	7	16	17	24	11	14	0	22	6	28	29	0	16	1	0	27	18	10	31	6	11	6	8	8	12	14	11	6	30	0	0	7	0	0	0	0	0	6	0	0	0	0	0	0	0	0	0	0	0
ENSCHIG00000001310	0	0	0	0	0	0	0	0	0	0	0	0	0	0	0	0	0	0	0	0	0	0	0	0	0	0	0	0	0	74	0	0	0	0	0	0	52	0	74	0	0	0	0	0	0	0	0	13	0
ENSCHIG00000001311	0	0	0	0	0	0	0	0	0	0	0	0	0	0	0	0	0	0	0	0	0	0	0	0	0	0	0	0	0	88	0	0	0	0	0	0	0	0	9	0	0	0	0	0	0	0	0	6	0
ENSCHIG00000001312	8	5	17	5	13	8	4	14	9	20	14	5	10	7	9	13	3	7	7	8	4	8	4	6	2	2	7	2	5	0	0	0	0	0	0	0	0	0	0	0	0	0	0	0	0	0	0	0	0
ENSCHIG00000001313	0	2	2	0	0	0	0	0	0	1	0	0	0	2	0	0	0	0	0	3	0	0	0	2	0	0	0	0	0	31	77	0	12	0	50	192	33	116	102	0	0	0	0	0	0	0	3	113	0
ENSCHIG00000001315	0	0	0	0	0	0	0	0	0	0	0	0	0	0	0	0	0	0	0	0	0	0	0	0	0	0	0	0	0	0	0	0	0	0	1	0	0	1	0	0	0	0	1	0	0	0	0	0	0
ENSCHIG00000001316	0	0	5	1	2	5	0	6	6	1	1	0	5	1	3	2	0	8	4	1	0	1	2	1	2	1	1	4	0	327	179	294	143	333	91	53	230	69	41	0	16	0	264	0	7	0	0	53	0
ENSCHIG00000001317	0	0	0	0	0	0	0	0	0	0	1	1	0	0	0	0	0	0	0	0	1	0	2	0	2	0	5	0	1	227	63	121	176	170	535	34	143	31	143	0	0	356	102	0	0	0	288	650	55
ENSCHIG00000001318	0	0	0	0	0	0	0	0	0	0	0	0	0	0	0	0	0	0	0	0	0	0	0	0	0	0	0	0	0	0	0	0	0	0	0	0	0	1	1	0	0	0	0	0	0	0	0	0	0
ENSCHIG00000001319	10	6	7	38	11	10	1	4	3	6	36	16	1	22	72	0	3	10	21	30	16	4	11	27	5	1	4	6	20	102	0	4	0	0	12	0	0	0	0	0	0	0	0	0	0	0	0	111	24
ENSCHIG00000001320	0	0	0	0	1	0	0	4	0	0	0	0	0	0	0	0	0	0	2	2	0	0	0	0	0	0	0	0	0	53	0	0	35	418	0	0	0	7	59	0	0	0	8	19	0	0	375	55	6
ENSCHIG00000001321	62	143	207	168	319	378	25	252	344	283	339	52	506	74	111	397	378	265	237	287	212	241	256	266	370	251	302	191	488	0	0	6	0	0	19	0	0	18	0	0	0	0	0	0	0	0	0	0	7
ENSCHIG00000001322	0	3	0	0	0	0	2	0	0	3	0	0	2	1	0	0	0	2	0	0	5	0	0	0	0	0	7	1	0	283	25	0	85	0	328	61	131	78	88	0	0	0	324	84	357	0	71	153	53
ENSCHIG00000001323	0	0	0	0	0	0	0	0	0	0	0	0	0	0	0	0	0	0	0	0	0	0	0	0	0	0	0	0	0	0	0	0	0	0	0	0	0	0	0	0	0	0	0	463	0	0	0	0	0
ENSCHIG00000001324	0	0	0	0	0	0	0	0	0	0	3	0	0	0	0	0	0	0	0	0	0	0	0	0	0	0	0	0	0	2	0	35	72	0	0	0	0	11	107	0	0	0	0	0	0	0	0	0	0
ENSCHIG00000001325	0	0	0	0	0	0	0	0	0	0	0	0	0	0	0	0	0	0	0	0	3	0	0	0	0	0	0	0	0	85	0	0	0	0	0	0	42	28	0	0	0	0	0	0	16	0	0	0	60
ENSCHIG00000001326	0	0	0	0	0	0	0	0	0	0	0	0	0	0	0	0	0	0	0	0	0	0	0	0	0	0	0	0	0	0	0	0	0	0	0	0	35	6	0	0	0	0	0	0	0	0	0	0	7
ENSCHIG00000001327	0	0	0	0	0	0	0	0	0	0	0	0	0	0	0	0	0	0	0	0	0	0	0	0	0	0	0	0	0	0	0	0	0	0	0	24	0	5	0	0	0	0	0	0	4	0	0	0	0
ENSCHIG00000001328	0	0	0	0	0	0	0	0	0	0	0	0	0	0	0	0	0	0	0	0	0	0	0	0	0	0	0	0	0	0	0	0	0	0	0	0	0	0	0	0	0	0	0	0	0	0	0	0	58
ENSCHIG00000001329	29	6	4	25	45	4	3	2	24	32	14	0	10	26	4	7	5	3	27	14	0	3	1	7	28	2	4	1	43	167	80	123	2	0	0	0	1	0	12	0	0	0	0	0	0	0	0	151	26
ENSCHIG00000001330	5	9	2	7	15	31	9	9	18	10	12	8	88	3	37	25	127	80	26	6	3	4	5	6	45	28	48	69	58	10	156	189	73	0	20	0	0	3	6	0	0	0	6	0	0	0	59	17	0
ENSCHIG00000001331	0	0	2	0	0	0	0	0	3	0	0	0	0	0	0	0	0	5	0	0	0	0	0	0	0	0	0	0	0	22	69	0	155	149	15	21	189	121	41	0	0	0	199	0	1	0	288	36	3
ENSCHIG00000001332	0	0	0	0	0	0	0	0	0	0	0	0	0	0	0	0	0	0	0	0	0	0	0	0	0	0	0	0	0	14	0	0	2	0	0	0	158	28	0	1	0	0	0	0	78	0	0	88	0
ENSCHIG00000001333	0	0	0	0	0	0	0	0	0	0	0	0	0	0	0	0	0	0	0	0	0	0	0	0	0	0	0	0	0	0	99	0	99	0	19	60	0	20	88	188	602	0	3	0	0	0	0	92	0
ENSCHIG00000001334	0	0	0	0	0	0	0	0	0	0	0	0	0	0	0	0	0	0	0	0	0	0	0	0	0	0	0	0	0	5	0	0	0	0	0	0	39	9	0	0	0	0	0	0	0	0	1	0	0
ENSCHIG00000001335	0	0	0	0	0	0	0	0	0	0	0	0	0	0	0	1	1	0	0	0	0	0	0	1	1	1	0	0	1	1	0	0	2	0	0	26	0	13	0	0	0	0	0	0	0	0	0	0	0
ENSCHIG00000001336	0	0	0	0	0	0	0	0	0	0	0	0	0	0	0	0	0	0	0	0	0	0	0	0	0	0	0	0	0	23	15	0	0	0	0	0	0	34	0	0	0	0	0	0	0	0	60	73	0
ENSCHIG00000001337	129	54	170	162	218	303	15	116	289	245	379	2	99	126	523	220	115	74	351	319	68	167	99	280	210	73	55	37	292	67	0	0	0	0	0	32	17	44	17	0	0	0	0	0	0	0	0	19	0
ENSCHIG00000001338	0	0	0	0	0	0	0	0	0	0	0	0	0	0	0	0	0	0	0	0	0	0	0	0	0	0	0	0	0	4	0	1	0	0	0	0	0	0	0	0	0	0	0	0	0	0	0	0	0
ENSCHIG00000001339	0	0	0	0	0	0	0	0	0	0	0	0	0	0	0	0	0	0	0	0	0	0	0	0	0	0	0	0	0	2	0	0	0	0	0	0	0	0	7	0	0	0	0	0	0	0	1	0	0
ENSCHIG00000001340	89	193	97	83	90	213	98	82	87	113	141	10	116	65	281	157	121	105	110	207	341	87	49	89	90	89	177	212	454	164	2	0	124	313	0	103	0	203	0	85	0	0	0	0	327	0	0	15	2
ENSCHIG00000001341	0	0	0	0	0	0	0	0	0	0	0	0	0	0	0	0	0	0	0	0	0	0	0	0	0	0	0	0	0	87	0	0	0	0	30	0	0	31	0	0	0	0	50	0	0	0	0	0	0
ENSCHIG00000001342	10	7	16	16	3	3	1	6	4	3	5	8	12	17	5	9	12	7	9	5	7	17	13	9	2	12	10	7	4	0	0	0	0	0	0	5	0	0	47	0	0	0	0	0	0	0	0	0	0
ENSCHIG00000001343	12	9	6	10	11	1	0	13	3	6	7	0	3	11	0	0	0	8	0	11	4	4	1	7	0	5	3	3	2	23	0	0	22	0	38	37	73	31	22	0	0	0	47	0	0	0	3	0	23
ENSCHIG00000001344	0	0	0	0	0	0	0	0	0	0	0	0	0	0	0	0	0	0	0	0	0	0	0	0	0	0	0	0	0	6	0	0	11	0	0	16	0	35	0	0	0	0	0	0	0	0	0	0	0
ENSCHIG00000001345	0	0	0	0	0	0	0	0	0	0	0	0	0	0	0	0	0	0	0	0	0	0	0	0	0	0	0	0	0	0	0	0	44	0	0	0	0	0	0	0	0	0	0	0	0	0	0	0	0
ENSCHIG00000001346	0	0	0	0	0	0	0	0	0	0	0	0	0	0	0	1	0	0	0	0	0	0	0	0	0	0	0	0	0	0	0	0	0	448	22	2	0	0	0	0	0	0	85	351	0	0	0	15	0
ENSCHIG00000001347	0	0	10	4	9	3	4	0	0	10	1	3	0	0	0	7	9	3	6	7	2	1	3	0	9	1	5	4	3	112	0	61	130	62	0	8	219	20	12	0	0	0	50	0	72	0	0	0	81
ENSCHIG00000001348	0	0	0	0	0	0	0	0	0	0	0	0	0	0	0	0	0	0	0	0	0	0	0	0	0	0	0	0	0	29	0	3	12	0	99	54	18	56	1	0	0	0	0	0	0	0	3	0	0
ENSCHIG00000001349	877	366	464	411	494	387	669	314	671	520	238	1035	345	458	577	373	454	558	342	403	434	479	255	388	306	314	284	457	434	219	13	172	411	237	172	120	31	106	211	0	0	0	62	1678	34	0	144	182	139
ENSCHIG00000001350	42	24	14	37	26	28	0	18	10	33	68	0	39	15	0	7	15	17	17	30	9	47	44	56	21	41	36	17	3	145	9	3	142	12	0	138	192	29	63	0	0	0	95	0	0	0	22	0	64
ENSCHIG00000001351	138	336	312	591	253	309	293	398	483	282	409	215	298	196	340	268	404	456	376	220	251	206	245	508	269	430	324	429	674	3	0	0	0	0	7	12	0	173	39	0	0	0	171	0	0	0	0	0	69
ENSCHIG00000001352	2	0	33	20	6	3	1	14	3	4	1	0	0	1	0	2	8	4	4	1	1	23	11	4	9	5	10	27	3	88	72	225	77	72	178	67	64	57	53	1140	0	0	3	0	28	730	9	207	117
ENSCHIG00000001353	0	0	2	14	0	0	0	0	0	0	0	0	0	0	0	0	0	0	0	0	0	0	0	0	0	0	0	0	0	72	82	221	46	0	133	3	203	44	76	0	0	0	46	0	17	0	168	177	1
ENSCHIG00000001354	0	1	0	2	0	2	0	4	0	2	1	0	0	0	0	3	0	5	0	5	0	4	3	0	0	1	0	7	0	97	147	76	0	0	64	0	72	8	3	0	319	0	228	0	0	0	156	1	88
ENSCHIG00000001355	0	0	0	0	0	0	0	0	0	0	0	0	0	0	0	0	0	0	0	0	0	0	0	0	0	0	0	0	0	0	12	0	0	0	0	13	5	46	0	0	0	0	0	0	0	0	1	56	85
ENSCHIG00000001356	61	0	31	8	0	0	0	5	0	0	0	0	0	12	0	0	0	0	0	7	0	29	2	9	0	1	0	0	0	65	51	0	260	8	7	130	102	123	59	0	0	0	110	69	113	0	180	211	1
ENSCHIG00000001357	72	23	106	248	129	131	12	66	97	152	412	22	66	194	126	88	47	121	378	157	59	70	29	118	79	60	58	33	146	724	846	320	504	235	739	427	1128	845	555	154	0	0	1043	38	1094	0	720	599	287
ENSCHIG00000001358	116	31	30	28	2	17	29	7	7	9	5	39	5	40	23	8	10	7	10	16	32	13	26	23	5	24	16	12	5	0	0	286	6	0	0	0	0	0	0	0	0	0	0	0	0	0	0	37	0
ENSCHIG00000001359	0	43	21	1	18	15	2	77	32	13	26	16	43	0	7	20	47	29	9	10	21	19	20	2	9	33	27	37	3	78	246	36	101	7	12	56	134	41	150	4	3	2	36	5	128	1	3	32	3
ENSCHIG00000001360	0	0	0	0	0	0	0	0	0	0	0	0	0	0	0	0	0	0	0	0	0	0	0	0	0	0	0	0	0	0	132	0	0	0	0	90	9	31	0	0	0	0	0	0	0	1	0	31	0
ENSCHIG00000001361	0	0	0	0	0	0	0	0	0	0	0	0	0	0	0	0	0	0	0	0	0	0	0	0	0	0	0	0	0	9	0	0	1	0	0	0	0	0	0	0	0	0	0	0	0	0	0	0	0
ENSCHIG00000001362	0	0	0	0	0	0	0	0	2	0	0	0	0	0	0	0	0	0	1	0	0	0	0	0	0	0	0	0	0	0	0	0	0	0	0	0	0	0	0	0	0	0	3	0	0	0	0	0	0
ENSCHIG00000001363	0	0	0	0	0	0	0	0	0	0	0	0	0	0	0	0	0	0	0	0	0	0	0	0	0	0	0	0	0	27	13	0	0	0	12	2	13	136	2	0	0	0	133	0	0	0	2	216	0
ENSCHIG00000001364	1	0	0	3	0	0	3	0	0	0	0	0	0	0	0	0	0	0	0	0	0	0	0	0	0	0	0	0	0	0	0	0	64	0	10	0	0	0	0	0	0	0	0	0	0	0	0	0	0
ENSCHIG00000001365	0	4	0	0	0	0	0	2	2	4	1	0	0	0	0	3	0	1	0	0	3	0	1	0	0	0	3	0	0	74	21	0	110	0	166	0	114	43	50	0	0	0	0	0	0	0	2	0	3
ENSCHIG00000001366	3440	3876	3312	6721	8861	7019	2517	4034	9078	8687	8132	573	4937	3370	2764	7161	4279	5898	9367	10758	4100	7534	6201	8044	8283	3266	3069	3625	7032	294	364	325	129	1	247	36	16	164	67	0	0	0	86	0	531	0	156	213	159
ENSCHIG00000001367	0	6	0	0	0	4	1	0	0	1	9	0	0	0	0	1	1	0	2	1	0	1	0	0	0	0	7	0	0	77	14	0	198	0	55	85	20	101	34	0	0	0	15	0	2	0	134	3	0
ENSCHIG00000001368	0	2	12	0	3	0	1	5	0	3	1	0	0	0	0	0	1	2	1	3	1	0	0	1	0	7	0	0	1	116	139	19	7	0	98	57	112	110	177	0	0	0	157	0	0	0	81	96	24
ENSCHIG00000001369	55	54	22	50	66	56	117	38	114	75	30	124	36	115	88	77	53	90	53	60	57	24	30	74	48	55	12	79	53	11	351	238	5	0	106	15	0	103	94	0	0	0	55	0	81	0	0	149	85
ENSCHIG00000001370	2	11	28	8	1	17	0	12	14	3	13	0	7	18	56	5	11	4	6	22	15	23	9	14	5	19	14	10	3	42	55	0	99	69	0	68	169	106	9	0	0	0	68	0	113	0	175	23	85
ENSCHIG00000001371	50	9	20	49	35	48	32	13	29	57	35	16	29	30	37	57	34	40	35	33	31	29	15	33	38	18	13	25	32	30	217	21	137	9	105	132	510	156	54	3822	0	0	0	0	68	0	288	20	21
ENSCHIG00000001372	47	122	711	83	302	93	128	1172	259	307	424	40	136	6	3	1100	181	297	746	719	534	1216	1525	1010	476	2211	761	654	252	228	0	251	18	0	196	13	96	81	0	0	0	0	5	0	0	0	59	0	10
ENSCHIG00000001373	351	646	1196	960	542	510	227	955	560	632	919	144	581	700	252	533	793	573	437	765	457	904	693	786	512	613	332	782	325	1	0	320	0	0	0	17	0	9	163	0	0	0	0	176	0	0	0	23	0
ENSCHIG00000001374	3	4	22	9	5	4	3	1	7	11	5	0	5	11	20	6	3	16	4	5	6	6	2	6	7	1	7	0	4	40	0	62	30	0	79	14	209	151	31	0	8	0	163	53	117	0	275	1	0
ENSCHIG00000001375	0	0	0	0	0	0	0	0	0	0	0	0	0	0	0	0	0	0	1	0	0	0	0	0	0	0	0	0	0	0	0	0	0	0	0	0	0	0	0	0	0	0	0	0	0	0	0	0	0
ENSCHIG00000001376	251	2221	2087	779	2130	1910	749	4355	2153	2140	2460	300	3141	75	309	2476	3111	1740	2078	1799	2160	2601	728	714	1327	2127	1672	1463	991	127	9	110	1	0	25	54	0	69	54	0	2	0	69	0	15	0	0	12	105
ENSCHIG00000001377	0	0	0	0	0	0	0	0	0	0	0	0	0	0	0	0	0	0	0	0	0	0	0	0	0	0	0	0	0	0	0	0	0	0	0	24	0	0	0	0	0	0	0	0	0	0	0	0	0
ENSCHIG00000001378	0	0	0	0	0	0	0	0	0	0	0	0	0	0	0	0	0	0	0	0	0	0	0	0	0	0	0	0	0	28	14	0	41	0	0	52	0	12	0	0	0	0	22	0	0	0	2	44	61
ENSCHIG00000001379	0	0	0	0	0	0	0	0	0	0	0	0	0	0	0	0	0	0	0	0	0	0	0	0	0	0	0	0	0	0	0	0	0	0	0	0	0	0	0	0	0	0	0	0	2	0	8	0	0
ENSCHIG00000001380	0	0	0	0	0	0	0	1	0	0	0	0	0	0	0	0	0	0	0	0	0	0	0	0	0	0	0	0	0	0	0	0	0	0	0	0	0	0	0	0	0	0	0	0	0	0	0	14	0
ENSCHIG00000001382	15	19	22	41	38	65	1	33	64	41	109	2	18	19	19	50	34	31	38	103	15	65	32	37	68	48	16	24	16	122	0	145	0	0	168	100	16	1	125	1	28	0	61	1	1	0	83	4	42
ENSCHIG00000001383	12	51	29	5	29	32	15	16	12	23	40	0	20	6	2	121	22	55	45	111	84	43	27	38	20	41	35	28	13	145	308	8	103	0	4	41	12	96	150	230	0	0	255	0	0	0	419	1	1
ENSCHIG00000001384	246	136	246	890	1002	1039	27	318	1256	914	1079	461	262	489	1174	1118	327	693	1391	1124	542	312	566	1042	812	275	351	201	788	0	82	111	0	0	0	0	0	13	0	0	0	0	0	0	0	0	0	0	1
ENSCHIG00000001385	0	0	0	0	0	0	0	0	0	0	0	0	0	0	0	0	0	0	0	0	0	0	0	2	0	0	0	0	0	0	161	0	0	0	0	0	0	11	50	0	0	0	0	0	0	0	279	23	0
ENSCHIG00000001386	1	1	0	0	1	0	0	0	0	3	0	0	0	0	0	0	0	0	0	0	0	1	0	1	0	1	1	0	1	0	0	0	8	0	8	6	3	29	4	0	0	0	8	0	0	0	0	18	32
ENSCHIG00000001387	75	7	36	16	3	0	1	1	0	3	1	0	1	40	9	7	8	11	4	31	1	36	17	35	0	23	0	3	0	3	274	37	79	0	136	132	0	231	54	1958	0	0	84	0	4	0	78	209	0
ENSCHIG00000001388	0	0	0	0	0	0	1	0	0	0	0	0	0	0	0	0	0	0	0	0	0	0	0	0	0	0	0	0	0	0	0	0	0	0	0	4	0	0	19	0	0	0	0	0	0	0	0	0	0
ENSCHIG00000001389	7	27	18	48	27	29	6	34	18	36	62	47	18	4	35	62	21	56	30	32	20	12	29	23	29	34	39	74	30	128	0	6	68	0	0	46	125	129	12	0	0	0	80	1188	0	0	131	100	2
ENSCHIG00000001390	0	0	0	0	0	0	0	0	0	0	0	0	0	0	0	0	0	0	0	0	0	0	0	0	0	0	0	0	0	16	6	0	140	0	0	0	0	20	0	0	0	0	0	3	0	0	0	0	0
ENSCHIG00000001391	140	323	417	456	603	525	205	782	454	702	396	126	613	139	377	627	800	398	480	428	581	481	421	645	518	650	418	218	548	143	203	64	107	15	35	67	200	110	0	0	0	0	2	0	0	0	26	124	0
ENSCHIG00000001392	0	0	0	0	0	0	0	0	0	0	0	0	0	0	0	0	0	0	0	0	0	0	0	0	0	0	0	0	0	0	0	0	0	0	0	17	0	0	0	0	0	0	0	0	0	0	210	0	0
ENSCHIG00000001393	0	0	0	0	0	0	0	0	0	0	0	0	0	0	0	0	0	0	0	0	0	0	0	0	0	0	0	0	0	29	0	95	19	295	0	8	0	0	9	0	0	0	0	0	18	0	0	0	0
ENSCHIG00000001394	356	716	784	1127	1242	1176	459	794	1127	1293	1157	179	691	429	310	1263	681	933	1993	1147	867	773	530	949	887	725	669	831	1195	0	0	0	0	0	0	65	0	0	17	0	0	0	0	0	0	0	0	0	0
ENSCHIG00000001395	0	0	0	0	0	0	0	0	0	0	0	0	0	0	0	0	0	0	0	0	0	0	0	0	0	0	0	0	0	0	0	0	0	0	0	0	0	12	17	0	0	0	38	0	0	0	25	2	4
ENSCHIG00000001396	0	0	0	0	0	0	0	0	0	0	0	0	0	0	0	0	0	0	0	0	0	0	0	0	0	0	0	0	0	0	0	0	0	0	0	0	138	57	0	0	0	0	0	0	0	0	0	0	0
ENSCHIG00000001397	6	17	31	18	25	22	2	27	27	26	46	0	43	11	17	19	23	25	13	5	10	15	21	8	23	23	14	13	21	8	29	0	0	0	4	64	31	53	0	0	0	0	82	0	0	0	251	59	0
ENSCHIG00000001398	0	0	6	0	0	0	0	0	0	0	0	0	0	0	0	0	2	0	0	1	1	0	0	5	0	3	0	0	0	2	0	0	9	0	115	75	0	42	50	0	0	0	60	0	12	0	8	9	35
ENSCHIG00000001399	0	0	7	0	0	0	0	0	0	0	0	0	0	0	0	0	0	0	0	0	0	0	0	0	0	0	0	0	0	217	0	0	75	366	0	34	38	45	0	0	158	0	0	0	299	0	17	37	0
ENSCHIG00000001400	911	1338	1370	861	1318	1151	1560	1340	1546	1303	1266	891	1635	1105	1217	902	1671	1069	1218	1186	1064	1521	1253	1226	1044	1532	1171	1849	1381	67	140	227	139	0	71	97	130	206	88	0	1	202	358	4	310	0	114	379	78
ENSCHIG00000001401	8	11	73	63	27	20	2	20	25	27	31	15	14	64	34	29	26	32	26	27	22	22	26	37	22	29	16	10	43	9	0	0	0	0	0	59	0	0	21	0	0	0	12	0	0	0	0	0	0
ENSCHIG00000001402	2	0	1	2	0	1	1	0	0	0	0	1	0	0	0	0	0	0	0	0	0	0	2	1	0	1	0	2	0	0	0	0	1	0	0	34	6	0	3	540	0	0	0	0	0	0	0	4	9
ENSCHIG00000001403	46	71	41	18	37	39	66	49	85	45	14	96	23	22	51	30	30	53	22	14	52	40	17	25	31	45	35	59	18	0	0	0	0	0	0	0	0	0	0	0	0	0	0	0	0	0	0	0	0
ENSCHIG00000001404	0	0	0	0	0	0	0	0	0	0	0	0	0	0	0	0	0	0	0	0	0	0	0	0	0	1	0	0	0	0	0	0	0	0	42	0	0	0	50	0	0	0	0	0	0	0	0	0	0
ENSCHIG00000001405	0	0	0	0	0	0	0	0	0	0	0	0	0	0	0	0	0	0	0	0	0	0	0	0	0	0	0	0	0	0	0	0	0	0	0	0	0	0	0	0	0	0	0	0	31	0	0	0	0
ENSCHIG00000001406	0	7	1	0	0	0	0	0	0	0	0	0	0	0	0	0	0	0	0	1	0	0	0	0	0	0	0	0	0	30	2	0	3	0	5	18	0	0	0	0	0	0	0	0	0	0	0	65	0
ENSCHIG00000001407	0	0	0	0	0	0	0	0	0	0	0	0	0	0	0	0	0	0	0	0	0	0	0	0	0	0	0	0	0	125	70	0	96	0	0	36	0	59	0	0	0	0	0	0	0	0	271	0	0
ENSCHIG00000001408	59	3	80	47	8	3	0	11	3	6	13	0	6	80	15	6	3	9	7	18	5	50	23	26	3	6	4	8	4	37	76	0	128	2	4	0	22	40	14	684	0	0	9	0	0	0	0	0	0
ENSCHIG00000001409	0	1	0	0	0	0	0	0	0	0	0	0	0	0	0	1	1	0	0	0	0	0	0	0	0	0	0	0	0	1	0	23	5	0	0	129	131	101	51	0	0	0	4	0	0	0	90	16	9
ENSCHIG00000001410	4	4	1	3	3	1	4	0	0	3	1	4	4	3	3	1	7	2	1	2	3	4	1	2	1	6	3	2	2	5	6	1	3	3	2	148	21	71	14	3	4	2	91	3	64	1063	9	51	5
ENSCHIG00000001411	0	0	0	0	0	0	0	0	0	0	0	0	0	0	0	0	0	0	0	0	0	0	0	0	0	1	0	0	0	112	0	33	5	345	23	1	0	8	14	0	0	0	0	0	4	0	1	0	11
ENSCHIG00000001412	0	0	0	0	0	0	0	0	2	0	0	0	0	0	0	0	1	0	0	0	0	0	1	3	0	0	0	0	0	185	19	85	345	253	263	47	27	100	23	685	606	978	78	171	5	34	48	124	155
ENSCHIG00000001413	0	0	0	0	0	0	0	0	0	0	0	0	0	0	0	0	0	0	0	0	0	0	0	0	0	0	0	0	0	0	0	0	0	5	0	0	108	9	0	0	0	0	0	0	0	0	0	73	0
ENSCHIG00000001414	0	0	0	0	0	0	0	0	0	2	0	0	0	0	0	1	0	0	0	0	0	0	0	0	0	0	0	0	0	0	0	0	0	0	0	0	0	0	0	0	0	0	0	0	0	0	0	0	0
ENSCHIG00000001415	0	0	0	0	0	0	0	0	0	0	0	0	0	0	0	0	0	0	0	0	0	0	0	0	0	0	0	0	0	127	0	0	0	0	0	0	0	0	0	0	0	0	0	0	0	0	0	0	0
ENSCHIG00000001416	0	0	0	0	0	0	0	0	0	0	0	0	0	0	0	0	0	0	0	0	0	0	0	0	0	0	0	0	0	0	0	0	0	0	0	0	0	15	1	0	0	0	0	461	0	0	0	0	0
ENSCHIG00000001417	72	65	78	100	77	62	6	62	73	99	101	14	64	86	86	95	81	77	68	123	80	113	108	114	81	87	40	55	78	179	185	1	1	16	18	5	13	76	31	1828	0	0	50	0	131	0	274	138	111
ENSCHIG00000001419	7	1	3	14	5	2	1	0	5	11	17	2	2	16	2	6	0	6	0	10	2	0	2	9	1	4	5	3	9	0	7	0	47	1	0	4	0	25	1	0	0	0	0	0	126	0	0	2	0
ENSCHIG00000001420	0	0	0	0	0	0	0	0	0	0	0	0	0	0	0	0	0	0	0	0	0	0	0	0	0	0	0	0	0	105	37	0	0	0	49	22	0	23	82	0	0	0	0	0	0	76	0	58	0
ENSCHIG00000001421	78	56	44	35	17	25	62	35	29	16	13	24	56	47	10	23	27	27	28	20	27	28	10	17	19	55	18	30	4	1	94	0	28	1	78	6	0	70	29	0	0	0	4	0	0	9	2	7	0
ENSCHIG00000001422	0	0	0	0	0	0	0	0	0	0	0	0	0	0	0	0	0	0	0	0	0	0	0	0	0	0	0	0	0	0	0	0	0	0	92	16	86	62	26	0	0	0	36	14	1	0	0	8	167
ENSCHIG00000001423	0	0	0	0	0	0	0	0	0	0	0	0	0	0	0	0	0	0	0	0	0	0	0	0	0	0	0	0	0	47	0	0	0	0	175	14	7	12	0	0	0	0	0	0	0	0	0	67	0
ENSCHIG00000001425	0	0	0	0	4	0	0	0	0	0	0	0	0	0	0	0	0	0	0	0	0	0	0	0	0	0	0	0	0	135	11	24	0	0	5	28	26	8	28	0	0	0	0	104	0	0	15	22	0
ENSCHIG00000001426	14	66	39	16	37	63	15	42	53	23	55	13	54	21	14	22	51	51	39	30	86	79	34	52	48	66	37	125	41	151	95	21	82	340	170	95	154	158	103	0	0	0	1	0	202	0	10	7	0
ENSCHIG00000001427	0	0	0	0	0	0	0	0	0	0	0	0	0	0	0	0	0	0	0	0	0	2	0	0	0	0	0	0	0	54	60	197	3	96	222	16	132	69	139	0	0	0	42	0	1	0	6	0	41
ENSCHIG00000001428	0	0	0	0	0	0	0	0	0	0	0	0	0	0	0	0	0	0	0	0	0	1	0	0	0	0	0	0	0	0	0	0	0	0	0	54	0	0	0	0	0	0	0	0	35	0	0	0	41
ENSCHIG00000001429	0	0	0	0	0	0	0	0	0	0	0	0	0	0	0	0	0	0	0	0	0	0	0	0	0	0	0	0	0	0	0	0	140	0	0	0	0	0	0	0	0	0	1	0	0	0	0	0	0
ENSCHIG00000001430	0	0	0	0	0	0	0	0	0	0	0	0	0	0	0	0	0	0	0	0	3	0	0	0	0	0	0	2	1	0	0	0	0	0	0	0	4	0	0	0	0	0	0	0	0	0	0	0	0
ENSCHIG00000001431	0	0	0	0	0	0	0	0	0	0	0	0	0	0	0	0	0	0	0	0	0	0	0	0	0	0	0	0	0	2	0	0	0	0	0	0	78	10	0	0	0	0	14	0	0	0	0	0	0
ENSCHIG00000001432	4	1	4	16	9	2	3	1	17	12	12	16	4	9	33	9	3	4	18	8	2	4	4	7	12	2	1	1	17	0	0	7	0	0	0	0	0	2	0	0	40	0	0	0	0	0	0	0	0
ENSCHIG00000001433	1	0	0	0	0	3	0	0	1	0	0	0	1	0	0	0	0	2	4	0	0	0	0	1	0	0	2	0	0	25	26	1	279	548	107	89	0	208	190	0	0	0	107	0	334	0	0	16	72
ENSCHIG00000001434	0	0	0	0	0	0	0	0	0	0	0	0	0	0	0	0	0	0	0	0	0	0	0	0	0	0	0	0	0	15	0	0	0	0	0	0	0	0	0	0	0	0	0	0	0	0	50	0	0
ENSCHIG00000001435	1675	165	981	445	53	60	21	226	68	64	64	14	54	719	58	65	133	82	51	511	112	1367	648	952	80	89	98	88	84	38	66	282	185	7	229	19	167	16	111	0	0	0	3	0	0	0	0	100	0
ENSCHIG00000001436	1	0	3	0	0	5	0	1	0	0	2	0	0	1	1	5	6	1	1	3	1	10	0	0	1	5	0	6	0	82	135	0	110	164	276	193	178	20	70	0	923	0	33	0	87	0	108	95	51
ENSCHIG00000001437	0	0	0	0	0	0	0	0	0	0	0	0	0	0	0	0	0	4	0	0	0	0	0	0	0	0	0	5	0	10	0	4	106	0	0	127	0	53	83	0	0	0	0	0	0	0	20	127	0
ENSCHIG00000001438	0	0	0	0	0	1	0	0	0	0	1	0	0	0	0	0	0	0	0	0	0	0	0	0	0	0	2	0	0	46	0	47	87	312	0	15	18	59	81	0	0	0	64	0	0	0	96	31	30
ENSCHIG00000001439	24	215	111	90	94	234	22	284	196	100	202	56	396	74	29	243	233	306	316	183	161	243	371	183	259	488	187	254	152	14	8	0	0	0	131	0	0	70	0	0	0	0	92	0	0	0	0	70	0
ENSCHIG00000001440	0	0	0	0	0	0	0	0	0	0	0	0	0	0	0	0	0	0	0	0	0	0	0	0	0	0	0	0	0	33	0	21	0	0	0	4	0	12	35	0	0	0	0	0	0	0	0	0	0
ENSCHIG00000001441	1361	569	436	209	365	401	1101	413	337	377	237	222	395	436	44	246	513	433	168	267	688	493	237	254	370	669	294	624	266	42	134	132	22	2	62	80	195	25	5	0	2620	0	0	0	0	0	21	207	55
ENSCHIG00000001442	6	0	3	1	0	5	0	0	0	5	5	0	0	3	0	4	2	5	4	2	0	8	8	3	2	11	6	3	2	0	0	0	0	0	0	0	166	0	0	0	0	0	0	0	0	0	0	18	1
ENSCHIG00000001444	0	0	0	1	0	0	0	0	0	0	0	0	0	0	0	0	0	0	0	0	0	0	0	0	0	0	0	0	0	11	0	8	0	0	0	0	0	0	0	1	0	0	0	0	0	0	73	4	0
ENSCHIG00000001445	0	14	1	3	4	4	9	17	10	11	0	41	8	0	27	1	0	6	5	0	3	0	0	7	23	5	3	0	4	0	0	0	0	0	0	1	0	0	4	0	0	0	0	0	0	0	0	92	0
ENSCHIG00000001446	0	0	0	0	0	0	0	0	0	0	0	0	0	0	0	0	0	0	0	0	0	0	0	0	0	0	0	0	0	0	0	0	5	0	0	1	1	2	66	0	0	0	0	0	0	0	0	0	2
ENSCHIG00000001447	16	1	5	0	0	0	0	3	0	0	0	0	2	4	0	0	0	0	1	0	0	5	0	4	0	0	0	0	0	0	20	0	96	0	7	29	0	0	62	0	0	0	39	0	0	0	0	3	57
ENSCHIG00000001448	0	0	0	0	0	0	0	0	0	0	0	0	0	0	0	0	0	0	0	0	0	0	0	0	0	0	0	0	0	2	11	0	47	0	0	0	0	0	54	0	0	0	0	0	0	0	0	0	0
ENSCHIG00000001449	0	0	0	0	0	0	0	0	0	2	0	0	0	0	0	0	0	0	0	0	0	0	0	0	0	0	0	0	0	0	2	0	0	0	0	16	0	0	0	0	0	0	0	0	0	0	0	0	0
ENSCHIG00000001450	171	73	187	123	64	60	59	93	50	80	70	13	92	114	4	54	38	49	51	54	89	109	50	98	35	48	37	57	62	5	2	21	125	226	3	8	11	72	23	0	0	0	0	0	0	0	2	0	62
ENSCHIG00000001451	340	65	125	444	452	245	79	153	492	457	576	68	129	239	360	365	104	221	879	452	138	129	144	430	419	83	110	72	340	21	24	196	0	0	49	79	279	27	50	0	0	0	0	0	0	0	29	18	3
ENSCHIG00000001452	0	0	2	0	0	0	0	0	0	0	0	3	0	0	0	0	0	0	0	1	0	0	0	0	0	0	0	1	0	1	0	0	0	103	0	5	0	1	0	0	0	0	0	316	0	0	0	20	0
ENSCHIG00000001453	0	0	0	0	0	0	0	0	0	0	0	0	0	0	0	0	0	0	0	0	0	0	2	0	0	3	0	0	0	0	0	0	0	0	0	0	0	0	0	0	0	0	0	0	0	0	0	0	0
ENSCHIG00000001454	17	582	246	256	380	480	79	642	481	331	464	38	603	42	27	349	350	371	310	264	415	392	308	330	415	551	731	481	541	208	173	0	67	270	4	66	217	88	54	1724	322	0	12	0	0	0	21	29	0
ENSCHIG00000001455	0	0	0	0	0	0	0	0	0	0	0	0	0	0	0	0	0	0	0	0	0	0	0	0	0	0	0	0	0	0	0	0	0	0	0	0	0	0	0	0	0	0	0	0	0	0	0	0	0
ENSCHIG00000001456	16	6	18	7	1	4	6	3	2	1	7	9	2	19	5	0	3	4	3	19	9	6	12	4	6	8	1	0	0	0	0	0	0	0	0	0	0	0	0	0	0	0	0	0	94	0	0	0	1
ENSCHIG00000001457	0	0	0	0	0	0	0	0	0	0	0	0	0	2	0	1	0	0	2	4	0	5	2	3	1	0	3	0	0	213	0	0	0	392	16	0	13	31	28	0	74	0	0	0	1	0	0	64	0
ENSCHIG00000001458	0	0	0	0	0	0	0	0	0	0	0	0	0	0	0	0	0	0	0	0	0	0	0	0	0	0	0	0	0	0	0	4	64	4	0	0	0	0	116	0	0	0	0	0	0	0	64	43	0
ENSCHIG00000001459	12	6	32	8	12	0	3	29	8	12	4	3	26	6	0	13	28	17	7	11	1	5	0	10	1	11	14	5	4	0	30	0	0	0	0	2	0	0	0	0	0	0	0	0	0	0	6	0	2
ENSCHIG00000001460	0	0	8	0	0	2	0	0	1	3	4	0	0	3	0	0	0	0	0	0	1	0	1	0	0	0	2	1	1	41	0	0	114	446	37	142	128	20	73	0	0	0	0	0	0	0	61	403	108
ENSCHIG00000001461	0	0	0	0	0	0	0	0	0	0	0	0	0	0	0	0	0	0	0	0	0	0	0	0	0	0	0	0	0	0	0	294	0	0	0	0	0	68	60	0	0	0	0	0	0	0	0	94	0
ENSCHIG00000001462	57	3	75	88	1	0	0	1	9	3	0	2	0	111	0	2	2	1	0	17	0	34	15	35	2	0	0	10	0	95	3	0	84	0	0	4	0	11	26	0	0	0	13	0	0	0	21	0	41
ENSCHIG00000001464	1	0	0	0	0	0	0	0	0	0	1	0	0	0	0	0	0	0	0	0	0	0	0	0	0	0	0	0	0	0	0	0	27	0	0	0	0	0	0	0	0	0	0	0	0	0	0	0	0
ENSCHIG00000001466	0	0	0	0	0	0	0	0	0	0	0	0	0	0	0	0	0	0	0	0	0	0	0	0	0	0	0	0	0	0	29	106	0	676	0	0	0	21	66	0	718	0	0	0	0	0	1	101	0
ENSCHIG00000001467	13	23	17	59	42	47	10	16	65	57	58	92	34	28	127	64	29	38	45	41	35	26	35	60	53	29	19	51	45	3	186	0	36	0	36	13	12	26	49	0	0	0	187	0	0	1282	0	0	0
ENSCHIG00000001468	0	5	0	6	3	5	0	3	0	4	2	9	0	0	6	1	2	5	0	2	4	2	7	2	0	2	5	1	3	0	0	0	0	0	0	0	0	21	20	712	0	0	0	0	0	0	0	0	0
ENSCHIG00000001469	1	44	3	11	11	26	34	8	8	19	34	7	5	0	16	30	28	30	18	13	39	13	9	28	45	38	10	32	0	121	19	120	0	18	0	46	5	0	25	2	1500	0	92	1	296	0	0	58	0
ENSCHIG00000001470	6	20	16	21	5	6	3	4	3	1	17	0	4	2	0	7	8	5	9	1	13	12	40	28	4	9	9	10	0	45	179	0	275	0	152	0	47	54	67	0	0	0	71	0	66	0	8	113	8
ENSCHIG00000001471	0	0	0	0	0	0	0	0	0	0	0	0	0	0	0	0	0	0	0	0	0	0	0	0	0	0	0	0	0	0	14	0	0	0	0	35	0	0	0	0	0	0	0	0	0	0	17	0	0
ENSCHIG00000001472	0	0	0	0	0	0	0	0	0	0	0	0	0	0	0	0	0	0	0	0	0	0	0	0	0	0	0	0	0	0	0	0	1	0	101	0	0	0	0	0	0	0	0	0	0	0	0	0	0
ENSCHIG00000001473	0	0	0	0	0	0	0	0	0	0	0	0	0	0	0	0	0	0	0	0	0	0	0	0	0	0	0	0	0	0	0	0	9	0	0	35	0	0	0	0	0	0	0	0	0	0	0	0	0
ENSCHIG00000001474	0	0	0	0	0	0	0	0	0	0	0	0	0	0	0	4	0	0	0	0	1	0	0	0	4	2	0	0	0	14	14	62	97	139	146	0	28	65	13	0	0	0	90	0	0	0	0	0	0
ENSCHIG00000001475	4	42	25	1	5	13	12	4	4	7	15	0	8	7	1	3	0	8	4	0	0	12	2	1	1	22	11	4	3	0	18	0	0	0	0	26	0	2	25	0	0	0	0	0	0	0	53	177	0
ENSCHIG00000001476	0	0	0	0	0	0	0	0	0	0	0	0	0	1	0	0	0	0	0	0	0	0	0	0	0	0	0	0	0	0	0	0	0	293	0	0	0	0	0	0	0	0	0	0	0	0	0	0	0
ENSCHIG00000001477	0	0	0	0	0	0	0	0	0	0	0	0	0	0	0	0	0	0	0	0	0	0	0	0	0	0	0	0	0	1	21	82	0	0	0	0	0	0	0	0	0	0	0	0	0	0	0	10	0
ENSCHIG00000001478	0	0	0	0	0	0	0	0	0	0	0	0	0	0	0	0	0	0	0	0	0	0	0	0	0	0	0	0	0	52	0	0	0	2	50	0	0	0	35	0	0	0	3	0	0	1351	0	0	0
ENSCHIG00000001479	0	2	0	0	0	0	0	8	0	0	6	0	0	0	0	4	0	3	0	1	0	0	0	0	4	0	0	2	0	149	215	13	68	255	23	104	49	34	175	0	0	0	120	290	8	0	97	118	11
ENSCHIG00000001480	0	0	0	0	0	0	0	0	0	0	0	0	2	0	0	0	0	0	0	0	0	0	0	0	0	0	0	0	0	0	123	0	0	0	0	0	0	8	68	0	0	0	0	0	0	0	42	0	0
ENSCHIG00000001481	0	0	0	0	0	0	0	0	0	0	0	0	0	0	0	0	0	0	0	0	0	0	0	0	0	0	0	0	0	44	18	0	0	0	9	0	2	0	0	0	0	0	0	0	212	0	0	0	15
ENSCHIG00000001482	1935	3898	1609	2067	2862	2638	5326	2549	4364	2845	2002	4450	2889	2166	4195	2440	3163	3532	3145	1430	3638	1739	1558	1804	2833	3010	2142	3680	2584	190	395	408	183	377	174	166	263	224	220	217	0	0	463	0	677	0	118	336	51
ENSCHIG00000001483	4	0	9	5	0	0	0	0	0	0	0	0	0	2	0	0	0	0	0	2	0	5	4	1	0	0	0	0	0	0	122	0	0	1	7	10	21	74	4	0	0	0	0	0	0	0	8	0	0
ENSCHIG00000001484	11	1	1	7	0	0	0	2	4	1	1	1	2	6	3	0	8	1	0	2	0	0	1	2	1	0	0	2	2	0	0	0	0	0	25	13	5	89	7	0	0	0	109	0	0	0	0	253	0
ENSCHIG00000001485	0	0	5	0	0	5	0	0	0	0	1	0	0	3	0	0	0	0	0	2	0	0	0	0	0	0	0	0	0	120	13	177	295	495	4	22	0	99	28	0	0	0	47	0	190	13	315	82	40
ENSCHIG00000001486	1	0	0	1	0	0	0	0	0	0	0	0	0	0	0	0	0	0	0	0	0	0	0	0	0	1	0	0	0	51	41	0	46	0	284	2	0	3	126	0	0	0	12	0	14	0	37	85	19
ENSCHIG00000001487	0	0	0	0	0	0	0	0	0	0	0	0	0	0	0	0	0	0	0	0	0	0	0	0	0	0	0	0	0	59	114	0	2	0	0	27	141	79	73	0	0	0	51	0	0	0	247	33	91
ENSCHIG00000001488	0	0	0	0	0	0	0	0	0	0	0	0	0	0	0	0	0	0	0	0	0	0	0	0	0	0	0	0	0	0	0	0	10	0	11	0	0	0	0	0	0	0	10	0	0	0	0	0	0
ENSCHIG00000001489	0	0	0	0	0	0	0	0	0	0	0	0	0	0	0	0	0	0	0	0	0	0	0	0	0	0	0	0	0	0	0	0	0	0	0	0	0	0	0	0	0	0	0	0	0	0	0	0	0
ENSCHIG00000001490	0	0	0	0	0	0	0	0	0	0	0	0	0	0	0	0	0	0	0	0	0	0	0	0	0	0	0	0	0	0	0	0	0	0	0	0	0	0	0	0	0	0	0	0	0	0	0	0	0
ENSCHIG00000001491	0	0	0	0	0	0	0	0	0	0	0	0	0	0	0	0	0	0	0	0	0	0	0	0	0	0	0	0	0	0	140	0	23	0	0	0	0	8	73	0	0	0	0	0	0	0	106	0	0
ENSCHIG00000001492	0	0	0	0	0	0	0	0	0	0	0	0	0	0	0	0	0	0	0	0	0	0	0	0	0	0	0	0	0	39	0	0	112	0	0	0	0	0	0	0	0	0	0	0	0	0	9	0	0
ENSCHIG00000001493	0	0	7	2	0	0	0	0	0	0	0	0	0	2	0	0	0	0	0	4	0	6	1	0	0	0	0	0	0	1	5	0	22	3	208	34	25	71	203	0	0	0	33	0	1	0	0	41	19
ENSCHIG00000001494	83	402	248	503	827	1069	38	623	933	725	721	105	742	69	713	975	580	685	1070	679	665	550	538	551	711	723	900	440	1248	0	0	0	9	0	18	0	0	80	64	0	87	0	0	0	5	0	345	0	0
ENSCHIG00000001495	0	0	0	0	0	0	0	0	0	0	3	0	0	0	0	0	4	0	1	1	0	0	0	0	0	0	0	0	0	136	0	0	0	0	195	0	0	48	36	0	0	0	0	0	42	0	0	76	0
ENSCHIG00000001496	1298	1108	1386	1283	890	1961	388	1353	990	968	1377	888	1355	1034	667	1811	1766	1759	1419	2130	1195	3324	1379	1844	931	1479	1577	3167	1354	192	0	173	67	0	51	112	0	178	50	0	0	0	24	0	367	0	614	0	52
ENSCHIG00000001497	242	88	296	426	234	156	71	181	90	225	223	88	96	309	153	182	128	194	128	309	110	329	203	214	112	109	120	164	364	0	38	0	0	0	211	33	0	3	37	0	160	0	1	0	0	0	1	0	0
ENSCHIG00000001498	0	0	0	0	0	0	0	0	0	0	0	0	0	0	0	0	0	0	0	0	0	0	5	1	0	0	0	20	0	92	276	0	36	845	87	91	39	77	77	1843	0	0	0	0	0	0	2	0	0
ENSCHIG00000001499	0	0	0	0	0	0	0	0	0	0	0	0	0	0	2	1	0	1	0	1	0	0	0	2	0	0	0	0	0	0	0	0	0	0	0	0	0	0	21	0	0	0	0	0	0	0	0	0	0
ENSCHIG00000001500	0	0	0	0	0	0	0	0	0	0	0	0	0	0	0	0	0	1	0	0	0	0	0	0	0	0	0	0	0	0	0	0	0	0	0	9	10	0	1	0	0	0	0	0	0	0	0	0	0
ENSCHIG00000001501	5	4	12	31	14	3	0	20	6	6	13	6	3	0	4	9	23	11	27	21	1	11	4	18	7	15	9	3	14	0	16	0	0	0	243	15	1	47	26	0	0	0	79	0	0	0	32	68	0
ENSCHIG00000001502	0	0	0	0	0	0	0	0	0	0	0	0	0	0	0	0	0	0	0	0	0	0	0	0	0	0	0	0	0	0	0	0	0	0	0	0	0	0	0	0	0	0	0	0	0	0	90	0	0
ENSCHIG00000001503	0	0	0	0	0	0	0	0	0	0	0	0	0	0	0	0	0	0	0	0	0	0	0	0	0	0	0	0	0	72	0	0	22	0	93	21	0	0	0	0	0	0	0	0	4	0	0	22	0
ENSCHIG00000001505	0	0	0	0	0	0	0	0	0	0	0	0	0	0	0	0	0	0	0	0	0	0	0	0	0	0	0	0	0	154	0	0	0	0	186	24	120	69	43	0	0	0	0	0	0	0	0	0	0
ENSCHIG00000001506	0	0	0	0	0	0	0	0	0	0	0	0	0	0	0	1	0	0	0	0	0	0	0	0	0	0	0	0	0	1	0	0	0	0	0	0	0	0	0	0	0	0	0	0	0	0	0	0	0
ENSCHIG00000001507	0	0	4	0	4	0	0	1	0	0	0	0	0	0	0	0	0	0	0	2	0	0	0	0	1	4	0	0	0	29	120	0	48	0	71	67	0	9	47	0	0	0	3	0	0	0	13	70	0
ENSCHIG00000001508	0	0	0	0	0	0	0	0	0	0	0	0	0	0	0	0	0	0	0	0	0	0	0	0	0	0	0	0	0	37	18	20	0	0	0	0	0	0	0	0	0	0	154	0	0	0	0	0	101
ENSCHIG00000001509	0	0	0	0	0	0	0	0	0	0	0	0	0	1	0	0	0	0	0	0	0	0	0	0	0	0	0	0	0	0	0	0	0	0	0	0	4	0	0	0	0	0	0	0	0	0	22	0	0
ENSCHIG00000001510	4	0	5	1	6	7	0	2	7	2	0	0	3	7	0	4	1	6	9	9	5	6	1	4	4	2	1	0	6	10	94	10	132	0	13	57	43	19	53	0	0	0	0	0	0	0	65	98	12
ENSCHIG00000001511	0	0	0	0	0	0	0	0	0	0	0	0	0	0	0	0	0	0	0	0	0	0	0	0	0	0	0	0	0	3	3	0	1	1	0	9	161	49	81	0	2	0	101	0	47	0	0	66	60
ENSCHIG00000001512	15	16	27	48	22	23	3	22	32	41	21	9	20	29	42	25	22	27	24	26	16	21	27	31	27	19	21	14	36	182	397	234	282	502	120	121	59	309	200	0	0	0	147	435	80	0	154	294	53
ENSCHIG00000001513	0	0	0	0	4	1	2	2	1	5	6	0	0	0	5	0	1	1	0	1	0	0	0	2	2	0	0	0	5	0	0	0	11	0	0	0	0	0	0	0	0	0	11	0	0	0	0	0	0
ENSCHIG00000001514	0	0	0	0	0	0	0	0	0	0	0	0	0	0	0	0	0	0	0	0	0	0	0	0	0	0	0	0	0	0	0	0	0	0	0	0	11	0	0	0	0	0	0	0	0	0	0	0	2
ENSCHIG00000001515	78	27	97	309	221	156	33	77	139	242	256	76	82	267	199	262	80	106	299	270	100	96	132	366	207	82	84	37	241	4	0	0	7	1	0	2	0	0	13	0	0	0	0	0	0	0	0	0	0
ENSCHIG00000001516	6	0	5	13	1	1	0	3	2	0	4	0	0	23	2	1	1	0	2	3	3	9	6	4	0	0	0	0	0	5	163	0	0	0	0	0	52	66	164	0	0	0	0	0	85	0	13	0	0
ENSCHIG00000001517	0	0	8	0	3	14	0	3	6	4	0	28	0	5	4	1	1	4	1	4	4	4	0	1	0	0	5	0	4	4	240	0	0	0	12	0	0	0	14	0	0	0	0	0	4	0	9	18	38
ENSCHIG00000001518	0	0	0	0	0	0	0	0	0	0	0	0	0	0	0	0	0	0	2	0	0	0	0	0	0	0	0	0	0	78	17	0	0	0	0	0	0	0	2	0	0	0	0	0	0	0	0	0	0
ENSCHIG00000001519	9	71	40	82	191	140	24	148	206	192	218	89	124	17	174	170	121	89	164	138	80	59	103	181	181	128	99	93	248	0	0	0	0	0	0	0	0	0	0	0	0	0	0	0	0	0	0	10	0
ENSCHIG00000001520	0	0	0	0	0	0	0	0	0	0	0	0	0	0	0	0	0	0	0	0	0	0	0	0	0	0	0	0	0	0	0	0	0	65	2	0	0	0	0	0	0	0	0	0	0	0	0	0	0
ENSCHIG00000001521	0	4	0	0	0	0	1	0	2	0	0	0	2	2	0	0	4	0	0	0	0	0	0	0	0	0	0	0	0	134	158	43	2	61	0	90	49	40	41	0	0	0	10	0	246	0	17	97	136
ENSCHIG00000001522	0	0	0	0	0	0	0	0	0	0	0	0	0	0	0	0	0	0	0	0	0	0	0	0	0	0	0	0	0	0	0	0	0	0	0	0	0	6	0	0	0	0	0	0	0	0	18	0	0
ENSCHIG00000001523	0	1	3	1	0	2	0	0	2	0	0	0	0	6	0	4	2	0	0	6	0	0	2	5	0	4	3	0	7	12	27	0	132	0	159	0	48	79	11	0	0	3966	79	0	0	0	0	29	5
ENSCHIG00000001524	0	0	0	0	0	0	0	0	0	0	0	0	0	0	0	0	0	0	0	0	0	0	0	0	0	0	0	0	0	2	24	0	0	0	226	0	77	174	74	0	0	1	95	0	0	0	0	11	0
ENSCHIG00000001525	0	5	2	14	9	6	7	15	14	8	17	2	22	0	0	15	5	8	13	6	12	32	2	32	9	5	11	9	8	261	387	91	222	0	376	185	383	198	111	0	0	0	74	0	78	0	161	82	297
ENSCHIG00000001526	0	0	0	0	0	0	0	0	0	0	0	0	0	0	0	0	0	2	0	0	0	0	0	0	0	0	0	0	0	0	28	0	0	0	0	0	0	0	0	0	0	0	0	0	0	0	0	95	0
ENSCHIG00000001527	0	0	0	0	0	0	0	0	0	0	0	0	0	0	0	0	0	0	0	0	0	0	0	0	0	0	0	0	0	0	0	0	0	0	0	0	0	0	0	0	0	0	0	0	0	0	0	0	5
ENSCHIG00000001528	0	0	0	0	0	0	0	0	0	0	0	0	0	0	0	0	0	0	2	0	0	0	0	0	0	0	0	0	0	56	55	26	134	0	24	77	138	0	35	0	0	0	353	962	1	0	1	92	0
ENSCHIG00000001529	0	0	0	0	0	0	0	0	0	0	0	0	0	0	0	0	0	1	0	0	0	0	0	0	0	0	0	1	0	0	0	0	0	0	0	0	0	1	0	0	0	0	0	0	0	0	0	0	0
ENSCHIG00000001530	0	0	0	0	0	0	0	0	0	0	0	0	0	0	0	0	0	0	0	0	0	0	0	0	0	0	0	0	0	2	10	0	73	0	71	70	0	33	66	0	0	0	137	0	0	0	31	0	102
ENSCHIG00000001532	37	17	7	5	16	15	7	13	18	8	8	0	10	13	3	6	5	7	11	11	10	4	13	4	16	16	0	12	12	0	12	0	0	0	0	0	0	2	0	0	0	0	0	0	0	0	0	54	0
ENSCHIG00000001533	0	0	0	0	0	0	0	0	0	0	0	0	0	0	0	0	0	0	0	0	0	0	0	0	0	0	0	0	0	0	0	0	0	0	0	0	8	0	0	0	0	0	0	0	0	0	0	0	0
ENSCHIG00000001534	2091	1140	1257	2235	2177	1077	3123	940	2108	2238	1464	3707	1258	3697	5065	1066	952	1261	1791	1503	1424	1164	878	1763	1653	991	666	1123	2209	391	299	1	196	12	99	47	219	157	46	0	78	0	203	0	323	0	221	285	0
ENSCHIG00000001535	0	0	0	0	0	0	1	0	0	3	0	0	0	0	0	0	0	2	0	0	0	0	4	0	0	1	0	0	0	0	0	41	3	0	15	19	112	0	68	0	0	1626	0	0	0	0	150	1	37
ENSCHIG00000001536	1	0	0	1	2	0	0	1	2	1	1	0	0	1	0	7	2	0	2	0	0	0	0	2	0	1	1	2	3	0	0	0	0	0	0	0	0	0	7	0	0	0	1	0	0	0	0	0	0
ENSCHIG00000001537	4	16	1	13	13	29	7	3	14	20	23	13	1	1	17	37	3	9	19	42	37	4	27	11	42	28	7	7	29	0	0	0	0	0	0	0	0	0	0	0	0	0	0	0	0	0	0	0	0
ENSCHIG00000001538	0	2	0	0	0	0	1	0	13	0	0	0	12	0	0	0	0	0	0	0	0	0	0	0	0	2	0	0	0	0	0	0	3	0	0	0	0	41	0	0	0	0	0	0	116	0	0	9	0
ENSCHIG00000001539	0	0	0	0	0	0	0	0	0	0	0	0	0	0	0	0	0	0	1	0	0	0	0	0	0	0	0	0	0	0	0	0	0	0	0	0	0	0	13	0	0	0	0	0	263	0	0	0	0
ENSCHIG00000001540	0	0	0	0	0	0	0	0	0	0	0	0	0	0	0	0	0	0	0	0	0	0	0	0	0	0	0	0	0	0	0	0	0	0	0	3	2	0	0	0	0	0	0	0	4	0	0	115	0
ENSCHIG00000001541	0	0	0	0	0	0	0	0	0	0	0	0	0	0	0	1	0	0	1	0	0	0	0	0	0	0	0	0	0	4	0	0	0	321	0	0	0	35	0	0	0	0	114	0	0	0	148	28	0
ENSCHIG00000001542	0	0	0	0	0	0	0	0	0	4	0	0	0	0	0	0	0	0	0	0	0	0	0	0	0	0	0	0	0	156	134	0	2	70	0	4	0	18	52	0	67	0	199	0	41	1	17	12	110
ENSCHIG00000001543	12	12	24	11	11	8	0	6	4	9	3	0	8	3	3	7	1	3	6	4	20	10	5	10	1	10	23	5	3	0	0	20	0	0	145	75	157	12	96	0	0	0	220	0	0	0	15	0	133
ENSCHIG00000001544	3	29	0	1	0	3	0	4	0	0	3	0	1	0	1	14	27	45	3	0	14	5	4	5	11	30	1	45	0	172	64	6	54	271	0	27	170	76	120	0	0	0	44	0	286	0	111	140	2
ENSCHIG00000001545	0	0	0	1	0	0	0	0	3	0	0	0	0	1	0	0	0	0	0	0	0	1	3	0	1	0	0	0	0	2	54	0	181	0	4	8	0	0	39	0	0	0	0	0	7	0	3	25	0
ENSCHIG00000001546	0	0	0	0	0	0	0	0	0	0	0	0	0	0	0	0	0	0	0	0	0	0	0	0	0	0	0	0	0	2	0	0	0	0	0	14	100	49	46	0	0	0	0	0	299	0	197	20	60
ENSCHIG00000001547	4	1	1	3	2	2	0	10	5	2	1	0	0	7	4	3	4	5	7	1	15	0	0	6	8	5	11	7	13	0	0	0	28	0	35	0	0	0	0	0	0	0	35	0	0	0	0	0	0
ENSCHIG00000001548	0	0	0	0	0	0	0	0	0	0	0	0	0	0	0	0	0	0	0	0	0	0	0	0	0	0	0	0	0	0	77	0	0	0	0	1	0	0	10	0	0	0	0	0	0	0	0	0	18
ENSCHIG00000001549	0	0	0	0	0	0	0	0	0	0	0	0	0	0	0	0	0	0	0	0	0	0	0	0	0	0	0	0	0	0	0	0	0	0	0	0	0	0	0	0	0	0	50	0	0	0	0	0	0
ENSCHIG00000001550	0	3	7	3	1	2	0	7	0	2	1	0	4	0	0	2	5	8	0	2	0	4	8	2	1	3	4	0	0	113	33	0	0	0	0	68	97	3	9	0	0	0	38	0	1	0	0	40	0
ENSCHIG00000001551	12	55	60	39	12	46	32	43	22	23	29	31	44	47	19	37	59	99	21	25	94	39	48	40	41	44	41	54	33	3	87	38	0	4	4	16	115	60	85	0	0	525	0	0	0	0	63	126	5
ENSCHIG00000001552	1	0	5	0	3	0	0	0	0	1	0	0	0	2	0	2	0	0	1	1	0	0	0	0	0	2	0	0	0	12	8	4	0	0	6	0	219	0	33	0	0	0	0	0	258	0	0	0	0
ENSCHIG00000001553	0	0	0	0	0	0	0	0	0	0	0	2	0	0	0	0	0	0	0	0	0	0	0	0	0	0	0	0	0	0	0	105	5	0	0	32	0	0	0	0	0	0	0	0	0	0	0	0	0
ENSCHIG00000001554	0	0	0	0	0	0	0	0	0	0	0	0	0	0	0	0	0	0	0	0	0	0	0	0	0	0	0	0	0	1	35	0	0	497	0	22	4	14	1	0	0	0	143	0	0	0	0	135	0
ENSCHIG00000001555	73	5	50	49	26	14	33	8	18	21	17	0	28	45	6	20	12	26	18	20	28	11	3	32	6	9	17	9	33	11	0	38	0	0	24	0	37	61	35	0	0	0	55	0	11	0	0	151	2
ENSCHIG00000001556	0	0	2	0	0	0	0	0	0	0	0	0	1	0	0	0	0	0	0	0	0	0	0	0	0	0	0	0	0	22	36	4	113	134	3	0	0	3	0	0	0	0	86	0	0	0	0	1	84
ENSCHIG00000001557	0	0	0	0	1	1	0	0	4	2	8	0	1	0	0	2	0	9	1	0	0	0	1	2	0	6	0	91	2	160	0	128	82	1	80	0	54	127	12	0	0	0	0	3	1	9	78	137	0
ENSCHIG00000001558	0	1	0	5	0	2	1	9	3	0	2	0	7	0	7	1	3	1	0	3	0	0	5	6	0	1	0	0	0	56	167	19	284	616	87	69	349	344	97	13	0	0	353	0	0	0	1	379	72
ENSCHIG00000001559	197	314	211	342	75	257	83	226	208	55	206	60	209	259	49	229	296	144	275	254	283	578	343	479	264	476	163	158	98	146	27	0	0	0	167	23	0	51	37	0	0	0	111	0	80	0	197	15	0
ENSCHIG00000001560	0	6	19	23	24	8	3	11	7	12	21	0	8	0	1	11	4	15	32	14	2	4	11	19	16	14	26	4	25	0	6	4	71	0	0	0	0	73	85	0	0	0	41	0	0	0	9	84	0
ENSCHIG00000001561	0	0	0	0	0	0	0	0	0	0	0	0	0	0	0	0	0	0	0	0	0	0	0	0	0	0	0	0	0	0	2	0	0	0	0	0	0	19	0	0	0	0	0	0	0	0	0	0	0
ENSCHIG00000001562	0	0	0	0	0	0	0	0	0	0	0	0	0	0	0	0	0	0	0	0	0	0	0	0	0	0	0	0	0	0	0	0	0	0	0	9	0	0	0	0	0	0	0	0	352	0	0	0	0
ENSCHIG00000001563	0	0	0	0	0	0	0	0	0	0	0	0	0	0	0	0	0	0	0	0	0	0	0	0	0	0	0	0	0	0	0	0	8	0	0	0	62	0	0	0	0	0	23	0	0	0	0	0	0
ENSCHIG00000001564	15	24	4	69	62	77	24	4	61	67	175	22	221	4	18	79	39	128	91	38	30	3	127	156	116	296	58	153	9	63	0	0	128	0	2	75	0	52	31	0	0	0	0	0	0	0	0	0	0
ENSCHIG00000001565	212	98	85	166	150	60	52	74	153	127	123	116	58	157	160	155	100	104	193	138	68	85	106	120	99	27	37	67	136	105	232	0	55	0	29	135	120	186	217	431	0	0	74	0	48	3	19	48	15
ENSCHIG00000001566	20	37	33	85	118	53	24	58	141	96	148	26	65	29	139	103	17	38	215	75	51	18	27	65	47	46	40	33	165	109	0	0	57	402	0	3	124	73	1	0	0	0	21	0	0	0	4	5	3
ENSCHIG00000001567	0	0	0	0	0	0	0	0	0	0	0	0	0	0	0	0	0	0	0	0	0	0	0	0	0	0	0	0	0	0	0	0	0	0	0	0	0	0	0	0	0	0	0	0	0	0	0	0	0
ENSCHIG00000001568	0	0	0	0	0	0	0	0	0	0	0	0	0	0	0	0	0	0	0	0	0	0	0	0	0	0	0	0	0	5	1	0	0	0	0	120	0	5	4	0	0	0	0	0	0	0	71	0	0
ENSCHIG00000001569	0	0	0	0	0	0	0	0	0	0	0	0	0	0	0	0	0	0	0	0	0	0	0	0	0	0	0	0	0	0	0	0	0	0	0	0	115	0	0	0	0	0	0	0	0	0	103	0	82
ENSCHIG00000001570	205	162	171	545	526	353	66	202	451	581	636	214	212	401	1510	456	214	231	755	600	205	282	248	611	482	208	141	118	695	4	0	0	35	0	0	2	18	0	0	0	0	0	0	0	9	0	0	0	0
ENSCHIG00000001571	0	0	0	0	0	4	0	0	0	0	0	0	1	0	0	0	0	0	0	0	0	0	0	1	0	0	1	0	0	2	115	0	0	0	2	6	0	67	22	0	0	0	87	0	58	0	254	0	11
ENSCHIG00000001572	0	0	0	0	0	0	0	0	0	0	2	0	1	0	0	1	0	1	3	0	0	0	0	0	0	0	3	0	0	48	21	0	126	0	410	3	0	59	15	0	0	0	0	0	0	0	202	12	7
ENSCHIG00000001573	337	304	478	556	579	376	154	321	441	540	716	1437	385	497	320	393	424	371	422	446	602	267	591	825	775	499	211	197	277	0	0	0	1	476	61	39	6	0	0	0	0	0	204	0	0	0	3	143	6
ENSCHIG00000001574	0	7	0	1	0	1	8	1	2	0	0	0	1	1	1	0	0	0	0	0	3	0	1	2	1	2	1	0	0	0	0	0	0	0	0	0	0	3	0	0	0	0	0	0	0	0	11	0	0
ENSCHIG00000001575	5	2	1	6	4	16	0	1	21	3	26	0	2	3	3	28	2	4	22	21	5	2	16	12	50	8	6	10	38	29	5	4	0	0	0	0	0	10	8	0	0	0	0	0	12	0	0	0	3
ENSCHIG00000001576	0	6	1	2	8	5	0	3	4	5	5	0	5	0	1	11	4	5	5	12	1	18	0	6	5	1	5	1	2	16	0	0	127	0	35	0	6	53	0	0	0	0	0	24	0	0	0	0	93
ENSCHIG00000001577	0	0	0	0	0	0	0	0	0	0	0	0	0	0	0	0	0	0	0	0	0	0	0	0	0	0	0	0	0	0	58	47	0	0	0	162	91	189	78	0	0	0	19	0	63	0	0	142	3
ENSCHIG00000001578	6	0	4	4	0	0	3	0	0	0	0	0	0	5	0	0	0	0	0	0	0	3	4	3	1	0	0	0	0	0	0	0	127	0	160	20	44	31	34	0	0	0	0	0	182	0	84	0	17
ENSCHIG00000001579	2	19	2	3	0	5	1	1	0	0	1	4	0	5	0	2	0	2	0	10	0	1	5	1	3	0	1	6	2	0	0	0	112	0	48	70	0	0	0	0	0	0	0	0	0	0	10	100	9
ENSCHIG00000001580	0	0	0	0	0	2	0	0	0	0	0	0	0	0	0	0	1	0	0	0	0	0	0	0	0	0	0	0	0	0	0	0	1	0	0	0	0	19	0	0	0	0	0	0	0	0	0	0	0
ENSCHIG00000001581	0	0	0	0	0	0	0	0	0	0	0	0	0	0	0	0	0	0	0	0	0	0	0	0	0	0	0	0	0	0	0	0	12	0	0	0	0	0	0	0	0	0	35	0	0	0	0	0	0
ENSCHIG00000001582	0	0	3	4	1	0	1	0	0	1	0	0	0	0	0	2	0	0	0	0	2	0	1	0	0	0	0	0	2	0	0	0	0	0	0	0	0	0	0	0	0	0	21	0	0	0	0	0	0
ENSCHIG00000001583	0	0	0	0	0	0	0	0	0	0	0	0	0	0	0	0	0	0	0	0	0	0	0	0	0	0	0	0	0	0	0	0	0	0	0	0	0	7	0	0	0	0	0	0	0	0	0	0	0
ENSCHIG00000001584	0	1	0	0	0	0	0	0	0	0	0	0	0	6	0	3	1	2	0	2	2	16	6	4	0	5	0	0	0	0	25	0	0	0	0	0	92	34	42	0	0	0	0	0	0	0	0	72	11
ENSCHIG00000001585	0	0	0	0	0	0	0	0	0	0	0	0	0	0	0	0	0	0	0	0	0	0	0	0	0	0	0	0	0	0	0	0	0	0	0	0	0	30	0	0	0	0	0	0	0	0	0	0	0
ENSCHIG00000001586	6	6	2	0	0	1	11	3	2	0	0	0	0	0	0	2	7	6	4	4	5	4	4	7	11	2	3	3	3	0	0	0	0	0	0	0	0	0	0	0	0	0	0	0	0	0	0	0	2
ENSCHIG00000001587	0	0	0	0	0	0	0	0	0	0	0	0	0	0	0	0	0	0	0	0	0	0	0	0	0	0	0	0	0	0	0	0	0	0	0	0	0	0	3	0	0	0	11	0	0	0	0	0	0
ENSCHIG00000001588	0	0	0	0	0	0	0	0	0	0	0	0	0	0	0	0	0	0	0	0	0	0	0	0	0	0	1	0	0	0	0	0	0	0	0	0	0	0	9	0	0	0	0	7	0	0	0	0	0
ENSCHIG00000001589	0	0	0	0	0	0	0	0	0	1	1	0	0	0	0	0	0	0	0	0	0	0	0	0	0	0	0	0	0	0	0	0	21	0	0	0	0	0	0	0	0	0	0	0	0	0	2	0	0
ENSCHIG00000001590	0	0	3	2	1	0	0	0	1	1	0	0	0	0	6	0	0	0	0	1	0	0	2	5	4	0	0	1	3	66	0	0	0	0	0	0	0	9	37	0	0	0	0	0	0	0	0	0	0
ENSCHIG00000001591	18	5	1	1	3	2	2	9	3	1	0	2	0	1	3	3	0	6	0	2	12	2	0	1	3	3	1	7	0	38	0	1	18	0	0	39	91	11	56	0	0	0	97	0	0	0	139	4	9
ENSCHIG00000001592	0	0	0	0	0	0	0	0	0	0	0	0	0	0	0	0	0	0	0	0	0	0	0	0	0	0	0	0	0	5	3	0	159	0	0	18	0	1	1	0	930	0	33	0	0	0	0	20	20
ENSCHIG00000001593	33	39	16	23	22	27	65	20	10	22	19	2	21	39	8	22	25	31	18	12	23	19	20	11	26	24	25	35	17	0	0	1	0	0	0	0	0	49	0	0	0	0	0	0	0	0	0	0	0
ENSCHIG00000001594	194	125	60	337	292	241	66	72	375	324	359	75	96	257	526	337	151	185	578	310	167	116	108	300	293	101	118	78	420	148	140	441	345	0	290	306	107	90	319	16	279	0	107	1	27	3	55	127	187
ENSCHIG00000001595	4	1	0	0	1	0	0	0	1	1	6	0	0	0	0	0	0	2	0	0	0	1	0	0	0	0	0	0	0	0	0	0	0	0	0	0	10	0	0	0	0	0	0	0	0	0	0	0	0
ENSCHIG00000001596	0	0	0	0	0	0	0	0	0	0	0	0	0	0	0	0	0	0	0	0	0	0	0	0	0	0	0	0	0	0	0	0	0	0	0	0	0	0	0	0	0	0	0	83	0	0	0	0	0
ENSCHIG00000001597	0	0	0	0	0	0	0	0	0	0	0	0	0	0	0	0	0	0	0	0	0	0	0	0	0	0	0	0	0	0	0	0	0	0	0	0	0	19	9	0	484	0	1	0	0	0	0	0	2
ENSCHIG00000001599	0	0	0	0	0	0	0	0	0	0	0	0	0	0	0	1	1	0	0	0	0	0	0	0	0	0	0	0	0	70	0	14	23	0	0	101	57	3	12	0	0	0	5	0	2	773	0	38	209
ENSCHIG00000001600	0	0	0	0	0	0	0	0	0	0	0	0	0	0	0	0	0	0	0	0	0	0	0	0	0	0	0	0	0	42	0	0	4	0	0	7	0	0	4	0	0	0	12	0	193	0	10	0	0
ENSCHIG00000001601	2	0	0	1	0	2	0	0	0	0	1	0	14	0	0	0	0	4	0	0	0	0	0	2	1	0	0	6	0	1	32	0	0	0	0	0	12	93	0	0	0	0	32	0	157	0	30	34	0
ENSCHIG00000001602	0	0	0	0	1	0	0	0	0	1	2	0	0	0	0	0	0	0	0	0	0	0	0	0	0	0	0	0	0	0	0	0	0	0	0	67	0	0	0	0	0	0	0	0	0	0	0	0	0
ENSCHIG00000001603	0	0	0	0	0	0	0	0	0	0	0	0	0	0	0	1	0	0	0	0	0	0	0	0	0	0	0	0	0	0	0	0	0	0	1	0	2	0	4	0	0	0	0	0	0	0	0	17	0
ENSCHIG00000001604	10	122	25	9	13	50	28	114	21	32	13	0	51	9	3	39	85	85	26	46	43	93	63	31	31	100	45	152	3	53	20	42	2	1	0	10	104	34	0	0	0	0	117	0	321	0	0	169	23
ENSCHIG00000001605	3	4	11	1	1	6	0	0	2	2	1	7	0	0	0	2	0	0	0	0	1	0	0	4	0	1	4	0	0	13	0	0	1	0	0	35	3	0	30	0	0	0	57	0	0	0	0	0	0
ENSCHIG00000001606	0	0	0	0	0	0	0	0	0	0	0	0	0	0	0	0	0	0	0	0	0	0	0	0	0	0	0	0	0	0	0	12	0	0	0	0	0	0	0	0	0	0	19	0	0	0	0	0	0
ENSCHIG00000001607	0	0	0	2	1	1	0	0	0	0	0	0	0	0	0	1	1	0	0	0	2	0	0	0	0	0	0	0	0	37	328	13	253	647	264	271	166	357	247	0	0	1	104	0	556	0	274	38	91
ENSCHIG00000001608	0	0	0	0	0	0	0	0	0	0	0	0	0	0	0	0	0	0	0	0	0	0	0	0	0	0	0	0	0	0	0	0	0	0	1	0	84	11	0	0	0	0	0	0	0	0	0	29	0
ENSCHIG00000001609	0	0	0	1	0	0	0	0	0	0	0	0	0	0	1	1	2	0	0	0	0	0	0	2	0	0	0	0	0	50	0	0	63	2	0	0	0	65	15	0	0	0	0	1	3	0	10	0	0
ENSCHIG00000001610	0	0	0	0	0	0	0	0	0	0	0	0	0	0	0	0	0	0	0	0	0	0	0	0	0	0	0	0	0	0	0	0	0	0	0	10	0	42	0	0	0	0	69	0	0	0	0	58	0
ENSCHIG00000001611	0	0	0	1	0	1	7	0	0	0	1	0	0	0	0	0	0	0	0	0	0	0	0	0	0	0	0	0	0	0	96	16	0	0	0	0	0	21	0	0	0	0	0	0	17	0	0	0	0
ENSCHIG00000001612	59	3	134	96	3	3	4	19	8	3	1	4	3	90	1	2	0	3	1	14	19	22	14	9	0	16	1	21	3	91	912	988	109	0	76	343	533	306	73	28	1050	7673	10	53	0	335	21	107	122
ENSCHIG00000001613	54	9	7	22	11	9	2	13	6	7	17	7	27	9	8	13	9	10	22	3	8	24	10	59	13	8	14	11	13	0	0	3	60	0	232	0	0	73	44	0	0	0	0	2	0	0	56	26	4
ENSCHIG00000001614	0	0	0	0	0	0	0	0	0	0	0	0	0	0	0	0	0	0	0	0	0	0	0	0	0	0	0	0	0	0	69	0	23	0	0	0	0	0	0	0	0	0	87	0	0	0	0	0	0
ENSCHIG00000001615	0	0	0	0	0	0	0	0	0	0	0	0	0	0	0	0	0	0	0	0	0	0	0	0	0	9	0	0	0	102	0	263	147	0	265	81	0	62	95	0	0	0	0	52	0	0	0	52	0
ENSCHIG00000001616	0	0	0	0	0	0	0	0	0	0	0	0	0	0	0	0	0	0	0	0	0	0	0	0	0	0	0	0	0	67	0	0	73	0	0	11	0	26	32	0	0	0	0	0	4	0	0	0	0
ENSCHIG00000001617	0	2	0	0	0	0	0	0	0	0	0	0	0	0	0	2	0	0	0	0	0	0	0	0	1	0	0	0	0	147	0	0	78	329	0	0	25	0	17	0	0	0	0	0	0	0	0	18	93
ENSCHIG00000001618	2037	1135	815	641	677	621	2096	839	947	698	389	36	900	1476	62	494	781	775	475	656	893	730	565	591	765	856	529	1129	536	2	99	0	0	0	2	9	3	59	0	0	98	0	0	1	1	0	0	12	0
ENSCHIG00000001619	0	0	0	0	0	0	0	0	0	0	0	0	0	0	0	0	0	0	0	0	0	0	0	0	0	0	0	0	0	0	2	0	0	0	0	0	0	6	0	0	0	0	0	0	0	0	0	39	0
ENSCHIG00000001620	0	0	0	0	0	0	0	0	0	0	0	0	0	0	0	0	0	0	0	0	0	0	0	0	0	0	0	0	0	37	77	0	0	0	0	7	0	0	13	0	0	0	0	0	0	0	0	0	0
ENSCHIG00000001621	146	81	36	148	170	88	69	73	231	236	160	76	42	42	76	188	81	137	191	138	134	122	64	211	142	82	58	85	215	152	421	48	73	560	313	230	359	339	4	0	0	0	142	0	0	0	48	12	3
ENSCHIG00000001622	0	0	0	0	0	0	0	0	0	0	0	0	0	0	0	0	0	0	0	0	0	0	0	0	0	0	0	0	0	0	0	0	0	0	0	0	0	0	0	0	0	0	0	0	0	0	4	131	73
ENSCHIG00000001623	0	0	0	0	0	0	0	0	0	0	0	0	0	0	0	0	0	1	0	0	0	0	0	0	0	0	0	0	0	0	38	0	128	0	0	0	0	0	0	0	0	0	0	0	0	0	0	0	1
ENSCHIG00000001624	1	0	2	0	0	0	0	0	0	0	0	0	0	0	0	0	0	0	0	0	0	0	0	1	0	0	0	0	0	0	0	0	0	0	0	4	0	5	0	0	0	0	0	0	0	0	1	0	0
ENSCHIG00000001625	0	0	0	0	0	0	0	0	0	0	0	0	0	0	0	0	0	0	0	0	0	0	0	0	0	0	0	0	0	7	0	0	0	0	0	3	0	0	18	0	0	0	0	0	0	0	0	0	0
ENSCHIG00000001627	0	0	0	0	0	0	0	0	0	0	0	0	0	0	0	0	0	0	0	0	0	0	0	0	0	0	0	0	0	89	0	306	99	0	152	42	60	32	98	0	0	0	0	0	19	0	0	35	2
ENSCHIG00000001628	0	0	0	0	0	0	0	0	0	0	0	0	0	0	0	0	0	0	0	0	0	1	0	0	0	0	0	0	0	55	5	115	0	0	0	39	11	101	0	0	0	0	0	0	0	0	181	32	9
ENSCHIG00000001629	0	4	0	0	0	0	0	0	0	0	3	0	0	0	0	0	0	0	1	1	1	1	2	0	2	0	1	0	0	0	0	0	0	0	0	14	0	0	9	0	0	0	0	0	0	0	116	41	0
ENSCHIG00000001630	6	59	15	6	14	47	11	47	16	20	16	0	68	13	5	22	45	16	12	9	61	10	16	22	9	63	20	20	7	73	0	0	0	0	73	28	0	0	26	0	0	0	17	0	0	0	0	0	0
ENSCHIG00000001631	33	9	9	12	16	25	8	5	23	12	19	6	6	19	0	25	7	13	7	37	24	14	16	21	33	33	7	19	17	0	0	0	0	0	0	0	0	43	0	0	0	0	0	0	167	0	0	0	0
ENSCHIG00000001632	0	0	0	0	0	0	0	0	0	0	0	0	0	0	0	0	0	0	0	0	0	0	0	0	0	0	0	0	0	3	1	2	0	0	0	0	53	0	8	0	0	0	5	0	0	0	182	134	0
ENSCHIG00000001633	0	0	0	0	0	0	0	0	0	0	0	0	0	0	0	0	0	0	0	0	0	0	0	0	0	0	0	0	0	98	43	0	0	90	0	32	110	173	21	0	0	0	175	0	411	0	0	305	0
ENSCHIG00000001634	0	0	0	0	0	0	0	0	0	0	0	0	0	0	0	0	0	0	0	0	0	0	0	0	0	0	0	0	0	71	71	0	105	0	132	0	17	0	35	0	0	0	214	0	92	0	44	0	86
ENSCHIG00000001635	0	2	0	0	6	0	0	7	2	2	0	0	1	0	0	1	0	0	7	1	0	0	1	1	0	0	1	1	0	32	32	19	109	33	0	0	0	80	21	0	0	0	0	0	32	0	0	31	33
ENSCHIG00000001636	0	0	0	0	0	0	0	0	0	0	0	0	0	0	0	0	0	0	0	0	0	0	0	0	0	0	0	0	0	0	0	0	108	0	0	16	11	0	7	0	0	0	0	0	0	0	0	0	0
ENSCHIG00000001637	241	377	314	296	338	348	299	350	434	392	325	437	343	310	425	232	385	455	317	217	248	159	164	218	347	262	217	416	440	0	50	138	202	0	105	90	150	86	11	0	0	0	80	27	1	0	102	54	60
ENSCHIG00000001638	0	0	0	0	0	0	0	0	1	0	0	0	0	0	0	0	0	1	0	0	1	0	0	0	0	0	0	0	0	0	0	0	0	0	0	0	0	0	60	0	0	0	0	0	0	0	0	4	0
ENSCHIG00000001640	1	0	0	0	0	0	0	0	0	0	0	0	0	2	0	0	0	2	0	0	0	1	0	0	0	0	0	0	0	0	0	0	0	0	0	0	0	0	0	0	0	0	6	0	0	0	0	0	0
ENSCHIG00000001641	0	0	0	0	0	0	0	2	0	0	0	0	0	0	0	0	0	0	0	0	0	0	0	0	0	0	0	0	0	0	0	33	168	1	22	11	0	64	2	0	0	0	100	0	0	0	0	2	0
ENSCHIG00000001642	0	0	0	0	0	0	0	0	0	0	0	0	0	0	0	0	0	0	0	0	0	0	0	0	0	0	0	0	0	23	0	0	0	0	139	0	13	0	0	0	0	0	0	0	0	0	0	0	0
ENSCHIG00000001643	6	6	7	10	4	17	0	19	1	7	5	0	26	0	1	2	1	33	9	2	11	1	0	4	10	20	3	4	10	57	7	424	74	0	24	25	9	137	132	0	0	0	29	0	152	0	228	118	24
ENSCHIG00000001644	0	0	0	0	0	0	0	0	0	0	0	0	0	0	0	0	0	0	0	0	0	0	0	0	0	0	0	0	0	118	103	15	0	0	2	81	103	66	51	0	0	0	0	0	0	0	0	0	0
ENSCHIG00000001645	0	0	0	0	0	0	0	0	0	0	0	0	0	0	0	0	0	0	0	0	0	0	0	0	0	0	0	0	0	0	0	0	0	0	0	0	0	0	0	0	0	0	0	355	0	0	0	0	0
ENSCHIG00000001646	6253	4726	4178	5744	7134	6817	3198	4564	5981	7053	8189	13472	4257	4108	22940	5386	4240	4395	5766	6898	5279	5083	3208	6484	5726	3377	3545	4253	10139	0	29	0	61	0	0	6	37	0	18	0	0	0	15	0	7	0	6	0	0
ENSCHIG00000001647	0	0	0	0	0	0	0	0	0	0	0	0	0	0	0	0	0	0	0	2	0	0	0	0	0	0	0	0	0	3	66	189	120	113	139	109	88	52	10	0	0	0	0	123	187	0	1	26	0
ENSCHIG00000001648	0	0	0	0	0	0	0	0	0	0	0	0	0	0	0	0	2	0	0	0	0	0	0	0	0	0	0	0	4	8	1	0	0	0	1	0	0	59	6	0	0	0	11	0	1	0	167	0	0
ENSCHIG00000001649	0	0	0	0	0	0	0	0	0	0	0	0	0	0	0	0	0	0	0	0	0	0	0	0	0	0	0	0	0	0	0	0	58	0	0	0	0	22	17	0	0	0	1	0	3	0	0	2	0
ENSCHIG00000001650	0	0	0	0	0	0	0	0	0	0	0	0	0	0	0	0	0	0	0	0	0	0	0	0	0	0	0	0	0	25	0	158	0	0	0	0	136	0	0	0	0	0	0	0	0	0	0	169	0
ENSCHIG00000001652	2	0	0	4	5	4	6	3	1	5	0	0	0	2	4	1	1	0	0	3	3	0	0	1	7	0	3	0	2	0	5	51	0	0	94	0	0	9	24	0	0	0	176	0	0	0	4	29	0
ENSCHIG00000001653	0	0	0	0	0	0	0	0	0	0	0	0	0	0	0	0	0	0	0	0	0	0	0	0	0	0	0	0	0	75	50	111	0	0	101	23	12	51	64	0	0	0	58	0	0	0	0	58	36
ENSCHIG00000001654	0	0	0	0	0	0	0	0	0	0	0	0	0	0	0	0	0	0	0	0	0	0	0	0	0	1	0	0	0	0	0	0	113	0	6	111	75	85	27	0	0	0	36	0	1	12	2	81	0
ENSCHIG00000001656	0	0	0	0	0	0	0	0	0	0	0	0	0	0	0	0	0	0	0	0	0	0	0	0	0	0	0	0	0	13	0	0	151	0	0	42	145	16	10	0	0	0	72	0	1	0	0	302	9
ENSCHIG00000001657	0	0	0	0	0	0	0	0	1	0	0	0	0	0	0	0	0	0	2	0	0	6	0	0	3	0	0	0	0	0	0	0	2	0	0	0	0	0	2	0	0	0	7	0	0	0	0	29	42
ENSCHIG00000001658	0	0	0	0	0	0	0	0	0	0	0	0	0	0	0	0	0	0	0	0	0	0	0	0	0	0	0	0	0	0	0	0	30	0	18	0	0	0	14	0	0	0	97	0	0	0	0	0	0
ENSCHIG00000001659	0	0	0	0	0	0	0	0	0	0	0	0	0	0	0	0	0	0	0	0	0	0	0	0	0	0	0	0	0	0	0	2	90	0	0	0	0	0	0	0	0	0	0	0	0	0	0	0	0
ENSCHIG00000001660	0	0	0	0	0	0	0	0	0	0	0	0	0	0	0	0	0	0	0	0	0	0	0	0	0	0	0	0	0	0	0	98	160	0	0	0	0	1	0	0	0	0	87	0	0	0	0	0	0
ENSCHIG00000001661	20	323	246	500	778	1009	148	692	951	811	908	29	174	15	395	1351	238	625	2442	1156	386	302	235	577	530	374	268	305	698	444	179	2	22	0	40	106	106	80	272	0	0	0	8	12	25	0	75	26	111
ENSCHIG00000001662	0	0	0	0	0	1	0	0	0	0	3	0	0	0	0	0	8	5	0	0	0	0	0	0	0	0	0	3	1	0	0	0	0	0	0	0	125	0	0	0	0	0	0	0	0	0	0	0	5
ENSCHIG00000001663	25	3	27	20	4	8	0	8	5	9	14	2	8	68	5	4	4	8	11	7	1	19	28	13	11	12	8	0	23	16	16	85	138	259	221	87	79	58	130	0	0	0	0	0	0	7	62	0	0
ENSCHIG00000001664	0	0	0	0	0	0	0	0	0	0	0	0	0	0	0	0	0	0	0	0	0	0	0	0	0	0	0	0	0	1	0	0	1	0	138	27	48	0	157	0	0	0	5	0	100	0	0	0	63
ENSCHIG00000001665	0	0	1	1	5	0	0	0	0	0	0	0	0	0	0	0	1	0	0	1	2	1	0	2	0	0	0	0	0	0	0	0	0	0	0	0	0	0	0	0	0	0	70	0	0	0	0	0	0
ENSCHIG00000001666	0	0	0	0	0	0	0	0	0	0	0	0	0	0	0	0	0	0	0	0	0	0	0	0	0	0	0	0	0	0	0	0	215	0	0	0	0	0	0	0	0	0	30	0	0	0	1	94	0
ENSCHIG00000001667	0	0	0	0	0	0	0	0	0	0	0	0	0	0	0	0	0	0	0	0	0	0	0	0	0	0	0	0	0	79	0	7	0	0	0	0	1	0	0	0	0	0	20	0	0	0	0	0	0
ENSCHIG00000001669	0	0	0	0	0	0	0	0	0	0	0	0	0	0	0	0	0	0	0	0	0	0	0	0	0	0	0	0	0	0	57	0	35	0	0	22	0	2	0	0	0	0	69	0	1	0	0	0	0
ENSCHIG00000001670	0	0	0	0	0	0	0	0	0	0	0	0	0	0	0	0	0	0	0	0	0	0	0	0	0	0	0	0	0	0	0	0	0	0	66	0	0	7	1	0	0	0	0	0	0	0	0	123	0
ENSCHIG00000001671	0	0	0	0	0	0	0	0	0	1	3	0	0	0	0	1	0	1	1	0	0	0	0	0	1	0	0	0	0	33	38	0	1	0	0	0	0	0	0	0	0	0	0	0	49	0	0	0	0
ENSCHIG00000001672	10	0	2	1	0	1	1	0	6	0	0	0	4	3	0	1	0	0	9	2	0	3	2	2	5	4	0	4	3	0	0	0	0	0	37	7	0	0	0	0	2	0	0	0	0	0	0	0	0
ENSCHIG00000001673	0	2	7	0	2	21	0	1	2	13	0	0	1	0	0	14	1	2	11	24	0	0	0	2	0	0	4	0	5	0	50	0	0	0	18	9	10	0	1	0	0	0	0	0	0	0	0	62	0
ENSCHIG00000001674	0	0	0	0	0	0	0	0	0	0	0	1	0	0	0	0	0	0	0	0	0	0	0	0	0	0	0	0	0	0	0	0	0	0	1	5	0	0	0	0	0	0	0	0	0	0	0	0	0
ENSCHIG00000001675	16	14	13	13	15	24	50	16	32	10	16	13	14	17	25	18	18	22	23	8	13	7	17	11	18	12	10	15	29	0	1	0	0	0	0	3	0	0	12	0	0	0	0	0	0	0	0	0	0
ENSCHIG00000001676	0	0	0	0	0	0	0	0	0	0	0	0	0	0	0	0	0	0	0	0	0	0	0	0	0	0	0	0	0	23	0	0	0	0	0	0	0	0	0	0	0	0	0	0	198	0	0	0	0
ENSCHIG00000001677	0	0	0	0	0	0	0	0	0	0	0	0	0	0	0	0	0	0	0	0	0	0	0	0	0	0	0	0	0	4	0	0	0	0	16	0	0	0	2	0	0	0	0	0	0	0	0	0	0
ENSCHIG00000001678	1	0	0	0	0	0	0	0	0	0	0	0	0	0	0	0	1	0	0	0	0	0	0	2	0	4	1	0	8	0	0	0	0	0	0	0	0	0	0	0	0	0	0	0	0	0	0	0	0
ENSCHIG00000001679	1	1	0	0	0	6	0	2	11	0	20	0	0	0	0	0	0	1	2	0	1	0	0	0	0	4	0	4	0	25	15	0	23	0	49	22	119	16	0	0	0	0	134	0	0	0	0	3	0
ENSCHIG00000001680	0	0	0	0	0	0	0	0	0	0	0	0	0	0	0	0	0	0	0	0	0	0	0	0	0	0	0	0	0	0	0	0	10	0	0	0	0	0	26	0	0	0	0	0	0	0	0	0	0
ENSCHIG00000001681	0	0	0	0	0	0	0	0	0	0	0	0	0	0	0	0	0	0	0	0	0	0	0	0	0	0	0	0	0	1	1	16	1	2	1	1	35	1	1	4	0	0	94	0	28	0	3	2	0
ENSCHIG00000001682	11	163	66	90	182	506	80	150	134	198	47	149	330	22	72	75	201	185	78	103	270	190	70	64	113	119	106	115	109	85	6	2	1	0	0	51	0	0	3	0	0	0	0	2	0	0	6	340	72
ENSCHIG00000001683	0	1	0	0	2	0	1	0	0	1	8	0	0	3	5	0	3	1	2	1	0	4	2	0	1	0	0	2	0	0	0	0	0	0	254	0	21	0	4	0	0	0	12	0	0	0	0	11	0
ENSCHIG00000001684	29	15	3	8	2	10	4	2	4	3	8	0	17	11	20	11	5	1	1	21	13	7	4	5	1	10	4	1	13	3	160	89	472	0	457	7	69	164	101	0	0	0	116	2	97	1	232	78	52
ENSCHIG00000001685	0	0	0	0	0	0	1	0	3	0	0	0	0	0	0	0	0	0	0	0	0	1	0	0	0	0	0	0	0	218	42	150	123	11	197	122	425	240	148	0	143	0	321	14	279	4414	65	360	108
ENSCHIG00000001686	1	4	7	20	27	17	0	33	29	30	16	17	37	2	7	25	7	7	37	17	22	27	18	13	13	24	14	9	22	95	61	0	0	0	0	0	0	12	11	0	0	0	166	0	14	0	0	58	49
ENSCHIG00000001687	0	0	0	0	0	0	0	0	1	0	0	0	0	0	0	0	0	0	2	1	2	0	1	1	0	0	0	0	0	0	0	0	0	0	28	0	0	0	0	0	0	0	0	0	0	0	0	0	9
ENSCHIG00000001688	0	0	10	1	0	0	0	0	0	0	0	0	0	2	0	0	0	0	0	4	0	1	6	6	0	0	0	0	0	4	18	61	0	222	0	0	0	29	20	0	0	0	0	0	0	0	116	11	1
ENSCHIG00000001689	376	213	270	430	352	166	397	206	688	348	262	220	261	490	564	273	204	283	393	531	222	429	334	413	248	191	209	279	477	148	79	950	188	0	303	192	169	266	294	0	0	0	213	3	0	476	603	402	35
ENSCHIG00000001690	99	0	29	25	5	2	0	0	1	4	6	0	0	92	3	3	0	0	1	1	1	15	0	78	1	1	2	3	1	80	41	183	93	0	0	76	40	25	51	0	0	0	0	0	0	0	310	79	90
ENSCHIG00000001691	1	25	48	45	24	64	6	80	28	57	62	20	50	0	21	28	67	83	27	21	83	22	62	36	44	63	35	33	64	0	12	0	113	0	0	0	0	47	35	0	46	0	0	0	0	0	0	25	0
ENSCHIG00000001692	0	2	1	5	2	9	0	2	2	4	0	2	7	0	0	1	5	8	3	3	12	9	10	0	1	9	0	4	4	57	7	23	0	0	0	31	0	4	23	0	0	0	0	0	0	0	35	1	0
ENSCHIG00000001693	21	151	49	130	194	512	57	147	218	230	462	2	252	18	51	341	23	55	284	195	114	76	221	175	169	334	176	48	352	0	0	47	0	0	6	39	0	0	27	0	0	0	5	0	0	0	0	0	1
ENSCHIG00000001694	0	0	0	0	0	0	0	0	0	0	0	0	0	0	0	0	0	0	0	0	0	0	0	0	0	0	0	0	0	0	0	179	0	0	284	0	54	0	0	0	0	0	0	0	0	0	0	0	73
ENSCHIG00000001695	0	0	0	0	0	0	0	0	0	0	0	0	0	0	0	0	0	0	0	0	0	0	0	0	0	0	0	0	0	0	0	0	0	0	0	0	32	8	0	0	0	0	0	0	0	0	0	0	0
ENSCHIG00000001696	0	1	0	0	0	0	0	0	0	2	0	0	0	0	1	0	0	0	0	0	0	0	0	0	0	1	1	0	0	0	0	0	0	0	0	0	0	0	0	0	0	0	0	0	0	0	0	0	2
ENSCHIG00000001697	0	0	0	0	0	0	0	0	0	0	0	0	0	0	0	0	0	0	0	0	0	0	0	0	0	0	0	0	0	1	8	0	0	322	0	2	16	2	0	0	0	0	10	0	30	0	0	9	8
ENSCHIG00000001698	0	0	1	1	4	0	0	0	4	0	4	0	0	0	0	0	0	0	0	0	0	0	0	1	1	1	4	0	3	129	0	0	6	0	0	9	7	18	28	0	0	0	0	0	313	0	6	29	6
ENSCHIG00000001699	0	0	0	0	0	0	0	0	0	2	0	0	0	1	1	0	0	0	0	0	0	1	0	0	0	0	0	0	0	0	0	0	0	0	0	0	0	0	0	0	0	0	0	0	0	0	0	0	0
ENSCHIG00000001700	0	0	0	0	0	0	0	0	0	0	0	0	0	0	0	0	0	0	0	0	0	0	0	0	0	0	0	0	0	2	0	110	41	0	0	11	0	0	39	593	0	0	0	0	0	0	0	134	0
ENSCHIG00000001701	0	0	0	0	0	0	0	0	0	0	0	0	0	0	0	0	0	0	0	0	0	0	0	0	0	0	0	0	0	3	4	0	0	0	0	0	0	0	101	0	0	0	0	0	0	0	0	0	2
ENSCHIG00000001702	0	0	0	0	0	0	0	0	0	0	0	0	0	0	0	1	0	1	0	0	0	0	0	0	0	0	0	0	0	90	0	0	0	0	0	0	0	0	2	0	0	0	24	0	58	0	0	16	0
ENSCHIG00000001703	227	678	166	305	611	1206	180	273	583	662	623	68	334	237	78	964	293	703	653	978	660	322	807	490	1197	925	370	423	571	0	0	0	0	0	0	55	0	56	0	0	0	0	0	0	0	0	0	0	0
ENSCHIG00000001704	845	643	1633	1123	613	740	189	1040	768	753	560	501	964	946	411	563	1179	821	383	1455	761	2287	1762	1085	669	999	554	539	605	16	0	12	3	0	0	107	147	25	116	0	0	0	0	0	0	0	165	182	118
ENSCHIG00000001705	0	0	0	0	0	0	0	0	0	0	0	0	0	0	0	0	0	0	0	0	0	0	0	0	0	0	0	0	0	0	0	12	0	0	0	0	0	4	58	0	0	0	0	0	0	0	0	0	16
ENSCHIG00000001706	62	52	67	59	12	29	16	30	7	16	17	1	43	31	1	23	68	32	10	28	55	74	44	35	15	80	14	47	5	0	24	78	0	0	0	23	50	0	0	20	0	0	0	4	0	2	0	0	0
ENSCHIG00000001707	0	0	0	0	0	0	0	0	0	0	0	0	0	0	0	0	0	0	0	0	0	0	0	0	0	0	0	0	0	0	0	0	61	0	0	0	3	0	0	0	0	0	0	0	0	0	0	0	0
ENSCHIG00000001709	28	0	24	13	0	3	3	3	4	1	0	0	0	13	0	0	1	0	0	0	0	0	0	0	0	0	0	0	0	0	0	0	0	0	0	0	0	0	0	0	4	0	0	0	0	3	0	0	0
ENSCHIG00000001710	0	0	0	0	0	0	0	0	0	0	0	0	0	0	0	0	0	0	0	0	0	0	0	0	1	0	0	2	0	0	1	0	0	0	0	35	0	23	63	0	0	0	0	0	0	0	0	0	0
ENSCHIG00000001711	0	0	0	0	0	0	0	0	0	0	0	0	0	0	0	0	0	0	0	0	0	0	0	0	0	0	0	0	0	0	0	0	0	0	0	0	0	0	0	0	0	0	0	0	0	0	0	0	0
ENSCHIG00000001712	1	0	0	2	0	0	0	0	0	0	0	0	0	0	0	0	0	0	0	1	0	0	0	0	0	0	0	0	0	0	0	45	0	0	0	29	0	0	0	0	0	0	0	1	0	0	62	0	0
ENSCHIG00000001713	0	0	0	0	0	0	0	0	0	0	0	0	0	0	0	0	0	0	0	0	0	0	0	0	0	0	0	0	0	2	3	0	112	0	27	0	0	17	0	0	0	0	6	0	0	0	0	44	0
ENSCHIG00000001714	0	0	1	0	1	0	0	0	0	0	0	0	0	0	0	0	0	0	0	0	3	0	0	0	0	0	0	0	1	93	66	46	19	0	0	3	221	14	58	0	0	0	16	0	0	0	0	0	28
ENSCHIG00000001715	23	0	11	3	3	1	2	0	1	4	0	0	0	20	0	0	1	5	1	3	2	0	5	3	0	0	2	0	4	101	38	325	4	0	10	0	22	20	21	0	0	0	21	0	0	0	27	4	6
ENSCHIG00000001716	42	111	135	120	120	261	23	165	275	156	147	50	206	63	43	189	266	235	141	98	134	140	206	182	296	277	143	113	181	110	0	0	0	0	0	0	22	0	0	0	0	0	10	0	128	0	0	59	10
ENSCHIG00000001717	2	0	3	0	0	0	3	0	0	0	0	0	0	0	1	1	0	1	1	0	1	0	0	2	0	0	0	1	0	0	0	0	14	0	0	39	0	101	2	0	0	0	0	0	0	1	31	16	62
ENSCHIG00000001718	0	0	0	0	0	0	0	0	0	0	0	0	0	0	0	0	0	0	0	0	0	0	0	0	0	0	0	0	0	3	0	0	0	0	0	3	0	2	0	0	0	0	0	0	0	0	0	0	0
ENSCHIG00000001719	0	0	0	0	0	0	0	0	0	0	0	0	0	0	0	0	0	0	0	0	0	0	0	0	0	0	0	0	0	0	0	0	0	0	0	0	0	52	0	0	0	0	0	0	0	0	0	3	0
ENSCHIG00000001720	0	2	0	0	2	0	0	1	0	0	2	0	0	0	0	0	0	0	0	0	0	0	0	0	2	0	0	7	0	11	0	0	84	0	204	16	7	56	0	0	0	0	0	0	0	0	82	40	100
ENSCHIG00000001721	0	0	0	0	0	0	0	0	0	0	0	0	0	0	0	0	0	0	0	0	0	0	0	0	0	0	0	0	0	13	10	0	0	0	32	6	0	0	0	0	0	0	0	0	0	0	0	0	0
ENSCHIG00000001722	0	8	9	13	5	14	0	26	5	5	42	0	10	2	13	38	35	32	6	17	11	6	20	5	15	27	36	12	31	32	68	0	32	0	0	4	0	33	0	0	0	0	0	0	0	0	0	139	28
ENSCHIG00000001723	0	0	0	0	0	0	0	0	0	0	0	0	0	0	0	0	0	0	0	0	0	0	0	0	0	0	0	0	5	0	0	47	0	0	17	15	0	0	46	0	0	0	1	47	0	0	1	0	0
ENSCHIG00000001724	1	0	1	1	0	0	0	0	0	0	0	0	0	0	0	7	0	1	3	3	1	0	3	0	0	0	1	0	0	5	0	155	0	0	7	4	76	46	0	0	0	0	12	0	3	0	0	164	172
ENSCHIG00000001725	0	0	0	0	1	2	0	0	0	3	0	0	0	2	0	0	0	0	2	0	0	0	0	4	0	0	0	0	0	0	45	18	0	0	0	1	68	0	67	0	0	0	0	0	0	0	48	0	0
ENSCHIG00000001726	0	0	0	0	0	0	0	0	0	0	0	0	0	0	0	0	0	0	0	0	0	0	0	0	0	0	0	0	0	0	0	0	0	0	0	0	0	0	0	0	0	0	0	0	1	0	0	0	0
ENSCHIG00000001727	0	0	0	0	0	0	0	0	0	0	0	0	0	0	0	0	0	0	0	0	0	0	0	0	0	0	0	0	0	0	19	0	0	0	0	0	0	0	0	0	0	0	0	0	0	0	2	0	0
ENSCHIG00000001728	308	1871	1571	738	935	1710	632	1782	880	1076	999	658	2502	155	484	1191	2556	1216	1035	952	2374	1883	831	786	921	2262	1933	1525	1252	55	82	0	0	0	52	104	26	6	52	0	0	0	0	0	0	0	44	51	33
ENSCHIG00000001729	14	15	10	12	59	95	36	25	57	40	41	0	59	16	210	8	43	66	11	25	45	16	5	14	8	6	13	8	47	57	129	84	4	225	192	106	8	60	125	3233	0	0	197	0	0	0	348	44	27
ENSCHIG00000001730	0	0	1	0	0	0	0	0	0	0	0	0	0	0	0	0	0	0	0	0	0	0	0	1	0	0	0	0	0	0	0	0	0	0	8	0	0	41	0	0	0	0	0	0	0	0	0	0	0
ENSCHIG00000001732	0	0	0	0	0	0	0	0	0	0	0	0	0	0	0	0	0	0	0	0	0	0	0	0	0	0	0	0	0	0	8	0	42	0	0	0	0	1	0	0	0	0	150	0	0	0	0	0	0
ENSCHIG00000001733	0	0	0	0	0	0	0	0	0	0	0	0	0	0	0	0	0	0	0	0	0	0	0	0	0	0	0	0	0	0	0	0	0	0	0	0	0	0	0	0	0	0	4	0	0	0	0	0	0
ENSCHIG00000001734	221	631	515	388	543	567	291	1014	658	587	570	148	733	149	231	778	837	643	595	437	987	556	612	576	734	980	662	925	621	48	179	182	136	615	66	22	245	155	195	0	0	0	51	0	62	0	199	41	2
ENSCHIG00000001735	858	86	143	91	72	91	12	50	46	54	29	0	154	131	68	55	157	180	63	44	29	141	30	150	30	62	26	84	17	85	8	49	15	0	96	158	231	149	191	0	0	0	0	0	179	0	273	140	4
ENSCHIG00000001736	0	0	0	0	0	0	0	0	0	0	0	0	0	0	0	0	0	0	0	0	0	0	0	0	0	0	0	0	0	0	0	1	0	0	1	0	1	0	0	0	0	0	0	0	0	0	0	0	0
ENSCHIG00000001737	0	0	3	0	0	0	0	1	0	0	0	0	0	0	0	0	2	0	0	0	0	2	0	0	1	0	0	0	0	0	0	0	0	0	0	53	0	51	1	0	0	0	0	0	0	0	0	0	0
ENSCHIG00000001739	36	152	115	182	346	337	78	181	367	356	358	8	240	40	94	415	223	367	440	301	164	139	170	305	325	258	201	92	287	67	6	43	0	0	31	17	0	101	314	0	0	0	73	0	0	0	0	12	0
ENSCHIG00000001740	0	5	0	0	0	1	7	0	0	0	8	0	6	0	0	0	5	8	0	0	1	0	0	1	0	1	3	0	15	116	38	7	84	2	5	307	218	226	122	0	0	0	173	0	150	0	34	173	46
ENSCHIG00000001741	1	0	1	1	0	1	0	0	0	0	5	0	0	1	0	0	0	0	0	0	0	0	0	0	0	0	0	0	0	71	58	0	85	0	297	8	149	143	91	2	0	1	194	0	233	0	296	17	0
ENSCHIG00000001742	4	4	7	0	9	3	0	0	1	17	0	0	0	0	0	7	2	0	0	0	1	1	0	0	0	6	2	2	0	166	0	0	4	0	12	0	15	75	26	0	0	0	0	0	0	0	15	0	15
ENSCHIG00000001743	0	4	0	0	0	2	0	0	0	2	0	0	0	0	0	11	0	2	0	18	21	8	0	2	3	3	0	4	1	8	0	1	4	0	3	7	202	1	13	0	0	0	0	0	2	0	0	93	3
ENSCHIG00000001744	3	5	2	3	4	13	0	21	20	11	19	3	14	0	0	1	4	9	4	3	0	0	6	0	2	3	4	1	18	4	41	0	8	0	64	21	13	0	0	0	270	0	0	0	0	0	0	0	0
ENSCHIG00000001745	19	46	13	13	16	29	5	11	14	12	23	59	21	6	16	14	11	18	11	9	14	12	3	6	19	22	11	32	7	0	0	0	0	0	0	0	0	0	0	0	0	0	0	0	0	0	0	0	0
ENSCHIG00000001746	21	112	76	97	74	100	18	90	54	80	151	77	68	36	72	129	204	152	111	106	115	90	118	113	162	198	126	130	189	36	1	2	71	0	44	0	155	26	180	0	0	1	118	0	0	944	0	135	106
ENSCHIG00000001747	33	13	9	110	160	58	15	8	117	160	187	36	22	124	220	75	16	23	468	127	20	18	13	129	110	14	16	21	274	7	142	2	82	0	0	0	0	0	20	0	0	0	90	0	0	0	0	0	0
ENSCHIG00000001748	89	61	50	56	26	58	24	39	52	29	63	16	87	28	30	44	84	31	27	50	52	49	46	47	37	56	27	26	36	50	0	6	12	0	141	11	0	40	78	0	0	0	46	793	0	0	211	23	0
ENSCHIG00000001749	0	0	0	1	0	0	0	0	0	0	0	0	0	0	0	0	0	0	0	0	0	0	0	0	0	0	0	0	0	0	0	0	23	0	0	0	0	0	0	0	0	0	0	0	0	0	0	0	13
ENSCHIG00000001750	0	0	0	0	0	0	0	0	0	0	0	0	0	0	0	0	0	0	0	0	0	0	0	0	0	0	1	0	0	10	0	0	0	0	0	12	0	27	0	0	0	0	18	820	0	0	0	0	0
ENSCHIG00000001751	0	0	0	0	0	0	0	0	0	0	0	0	0	0	0	0	0	0	0	0	0	0	0	0	0	0	0	0	0	0	0	37	0	0	0	0	0	0	0	0	0	0	0	18	0	0	0	0	0
ENSCHIG00000001752	0	0	0	0	1	1	0	0	0	1	0	4	0	0	6	0	0	3	0	0	3	1	0	0	0	0	0	0	1	0	0	0	0	0	0	0	0	0	0	0	0	0	0	0	0	0	0	0	0
ENSCHIG00000001753	0	0	0	0	0	0	0	0	0	0	1	0	0	3	0	0	0	0	0	0	0	0	0	0	0	1	0	0	0	2	0	0	4	0	0	0	0	0	71	0	0	0	0	0	0	0	0	0	0
ENSCHIG00000001754	0	6	3	1	1	2	0	5	6	4	1	0	4	0	0	3	0	17	5	1	0	2	1	2	3	17	3	5	1	0	0	228	0	0	0	85	31	0	5	0	0	0	133	51	152	0	0	100	0
ENSCHIG00000001755	0	0	0	0	0	0	0	0	0	0	0	0	0	0	0	0	0	0	0	0	0	0	0	0	0	0	0	0	0	0	0	0	0	0	8	9	0	35	0	0	0	0	0	0	0	0	0	22	54
ENSCHIG00000001756	0	0	0	0	0	0	0	0	0	0	0	0	0	0	0	0	0	0	0	0	0	0	0	0	0	0	0	0	0	0	0	0	0	0	0	46	0	14	0	0	0	0	35	0	0	0	0	0	0
ENSCHIG00000001757	0	0	0	0	0	0	0	0	0	0	0	0	0	0	0	0	0	0	0	0	0	0	0	0	0	0	0	0	0	0	0	0	0	0	0	0	0	0	0	115	0	0	0	0	0	0	0	0	0
ENSCHIG00000001758	0	0	0	0	0	0	0	0	0	0	0	0	0	0	0	0	0	0	0	0	0	0	0	0	0	0	0	0	0	0	0	0	0	0	0	16	0	80	58	0	0	0	36	0	0	0	0	0	0
ENSCHIG00000001759	108	35	45	218	77	80	41	17	102	103	215	10	18	222	24	163	21	58	171	268	55	85	84	100	131	52	46	41	173	17	15	12	17	0	0	0	0	0	0	0	0	0	0	0	0	65	0	0	0
ENSCHIG00000001760	0	2	0	0	0	0	0	0	0	0	1	0	0	0	0	1	0	0	0	0	0	0	0	0	0	1	0	10	0	81	0	0	0	0	7	23	172	3	88	0	0	0	81	0	0	8	182	4	282
ENSCHIG00000001761	0	0	0	0	0	0	0	0	0	0	0	0	0	0	0	0	0	0	0	0	0	0	0	0	0	0	0	0	0	6	0	0	0	0	0	29	121	0	76	0	0	0	0	0	0	0	0	0	0
ENSCHIG00000001762	1	0	8	0	2	2	0	0	8	0	8	0	4	4	2	6	3	1	6	4	1	2	1	2	1	1	1	9	4	69	0	0	6	91	0	0	164	30	4	0	0	0	7	0	0	0	0	51	0
ENSCHIG00000001763	0	0	0	0	0	0	0	0	0	0	0	0	0	0	0	0	0	0	0	0	0	0	0	0	0	0	0	0	0	0	0	0	0	0	0	0	0	1	0	0	0	0	3	0	0	0	0	0	0
ENSCHIG00000001764	46	254	205	690	226	149	19	260	133	224	149	8	155	685	72	143	113	94	101	502	123	135	101	331	72	146	148	41	235	0	0	0	0	0	16	61	0	40	14	0	0	0	42	0	0	0	4	72	1
ENSCHIG00000001765	325	363	198	129	121	382	417	145	206	116	278	252	189	170	156	394	245	216	114	328	434	198	164	150	349	333	120	327	99	1	10	0	0	0	0	0	0	0	0	0	0	0	8	0	0	0	0	0	0
ENSCHIG00000001766	0	0	0	2	0	0	0	0	0	3	4	0	3	0	0	0	0	0	0	0	0	0	0	0	0	0	0	0	0	26	51	0	8	142	37	161	154	86	43	0	1300	0	27	122	475	0	0	0	0
ENSCHIG00000001767	0	0	0	0	0	0	0	0	0	0	0	0	0	0	0	0	0	0	0	0	0	0	0	0	0	0	0	0	0	2	0	0	0	0	2	0	71	11	0	0	0	0	0	457	8	0	0	81	0
ENSCHIG00000001768	11	137	228	105	127	69	54	279	76	134	79	2	184	47	5	119	103	100	57	58	283	152	177	154	54	245	101	241	51	15	37	41	179	1	305	29	15	102	86	0	0	0	7	0	0	0	157	63	51
ENSCHIG00000001769	0	0	6	1	0	4	0	0	0	0	0	0	0	1	0	0	0	4	0	1	0	0	0	0	0	0	0	0	0	0	0	0	0	0	0	81	0	24	0	0	0	0	0	0	0	0	0	0	97
ENSCHIG00000001770	0	0	0	0	0	0	0	0	0	0	0	0	0	0	0	0	0	0	0	0	0	0	0	0	0	0	0	0	0	15	0	60	59	0	0	0	0	0	0	0	0	0	0	0	0	0	1	0	0
ENSCHIG00000001771	0	0	0	0	0	0	0	0	0	0	0	0	0	0	0	0	0	0	0	0	0	0	0	0	0	0	0	0	0	0	0	0	0	0	0	0	23	84	0	0	0	0	0	0	0	0	0	0	0
ENSCHIG00000001772	233	1161	1023	661	730	945	245	1258	669	756	882	157	1649	258	108	956	1162	682	678	865	527	1434	971	681	630	1388	801	979	466	0	0	0	190	0	1	39	0	9	71	0	0	0	9	0	0	0	0	0	0
ENSCHIG00000001773	0	0	0	0	0	0	0	0	0	0	1	0	0	0	0	0	0	0	0	0	0	0	0	0	0	0	0	0	0	0	84	0	0	0	10	6	75	0	0	0	0	0	0	0	0	0	0	41	0
ENSCHIG00000001774	0	2	0	0	1	0	0	2	0	0	1	0	0	3	0	0	0	0	0	0	4	0	0	1	0	0	3	21	0	0	3	0	115	0	0	26	122	0	0	0	0	0	0	24	0	0	73	16	18
ENSCHIG00000001775	1	0	0	3	0	0	0	0	1	0	0	0	0	13	0	3	0	0	0	4	1	2	0	0	2	0	1	0	4	92	68	0	1	0	0	13	0	0	7	0	204	0	1	35	31	0	0	0	0
ENSCHIG00000001776	0	0	0	0	0	1	0	0	0	0	0	0	0	0	0	0	0	0	0	0	0	0	0	0	0	0	0	0	0	0	0	34	0	0	0	0	62	0	0	0	0	0	0	0	0	0	0	0	0
ENSCHIG00000001777	0	0	0	0	0	3	0	0	0	0	0	0	0	0	0	0	1	1	0	0	0	0	0	0	0	0	0	0	0	30	148	0	124	0	0	19	3	3	90	0	0	0	132	2	128	0	15	88	0
ENSCHIG00000001778	1	1	7	0	4	2	8	0	1	2	1	8	0	12	0	0	0	8	0	15	1	1	8	4	4	2	0	0	2	83	163	59	69	0	207	34	0	0	26	0	0	0	0	0	260	0	0	0	34
ENSCHIG00000001779	3	0	1	14	4	12	0	4	4	2	0	0	5	2	17	2	1	0	11	0	2	2	4	4	4	6	0	5	8	242	303	148	312	1	255	9	453	97	95	0	527	0	206	0	528	0	60	38	132
ENSCHIG00000001780	0	0	0	0	0	0	0	0	0	0	0	0	0	0	0	0	0	0	0	0	0	0	0	0	0	0	0	0	0	0	0	0	0	98	0	0	0	0	38	0	0	0	0	0	0	0	0	0	0
ENSCHIG00000001781	0	0	0	0	0	0	0	0	0	0	0	0	0	0	0	0	0	0	0	0	0	1	0	0	0	0	0	0	0	8	9	58	98	0	201	63	227	17	2	0	0	0	0	0	0	0	0	0	0
ENSCHIG00000001782	635	808	972	1258	1271	1607	301	1345	1528	1368	1086	678	1390	730	1257	894	798	576	960	968	965	943	851	934	664	839	649	406	1019	20	17	353	209	0	187	82	202	0	28	0	0	0	197	0	1	0	0	0	0
ENSCHIG00000001783	9	1	2	5	0	3	0	0	1	0	5	0	0	0	0	5	0	2	1	2	2	2	6	3	0	1	0	4	4	163	0	53	0	0	85	44	11	52	89	0	0	0	15	0	80	0	0	177	35
ENSCHIG00000001784	0	0	0	0	0	0	0	0	0	0	0	0	0	0	0	0	0	0	0	0	0	0	0	0	0	0	0	0	0	66	0	0	0	177	0	0	0	1	0	0	0	0	0	0	17	0	0	0	22
ENSCHIG00000001785	3	5	0	3	1	5	0	0	2	4	7	4	0	2	5	7	0	5	6	10	5	1	4	5	6	11	0	1	1	0	0	0	0	0	0	0	0	0	0	0	0	0	0	0	0	0	0	0	0
ENSCHIG00000001786	2	0	2	0	0	0	0	0	2	0	0	0	0	0	0	0	0	0	0	0	0	0	0	1	0	0	0	2	1	137	0	0	0	0	12	0	0	29	61	0	0	0	0	0	0	0	0	0	0
ENSCHIG00000001787	0	0	0	0	0	0	0	0	0	0	0	0	0	0	0	0	0	0	0	0	0	0	0	0	0	0	0	0	0	20	0	0	0	0	0	8	238	0	0	0	0	0	0	0	0	0	0	62	36
ENSCHIG00000001788	0	0	0	0	0	0	0	0	0	0	0	0	0	0	0	0	0	1	0	0	0	0	0	0	0	0	0	0	1	0	0	0	0	0	0	0	0	66	0	0	0	0	29	0	0	0	0	0	0
ENSCHIG00000001789	0	0	0	0	0	0	0	0	0	0	0	0	0	0	0	0	0	0	0	0	0	0	0	0	0	0	0	0	0	0	0	0	0	0	0	0	0	0	0	0	0	0	0	0	0	0	2	0	0
ENSCHIG00000001790	0	0	0	0	0	0	0	0	0	0	0	0	0	0	0	0	0	0	0	0	0	0	0	0	0	0	0	0	0	0	0	0	39	0	0	2	0	0	30	0	0	0	0	0	0	0	0	0	0
ENSCHIG00000001791	0	0	0	0	0	0	0	0	0	0	0	0	0	0	0	0	0	0	0	0	0	0	0	0	5	0	0	0	0	38	154	287	399	417	50	73	298	59	148	0	0	0	1	744	13	0	29	152	8
ENSCHIG00000001792	0	0	1	1	0	0	0	0	0	0	0	0	0	1	0	2	1	0	0	0	1	0	0	2	0	0	0	0	0	0	0	0	134	0	0	37	0	100	0	0	0	0	0	0	0	0	0	35	2
ENSCHIG00000001793	2886	26187	25495	18696	19345	16613	6615	48892	16251	21273	25766	8278	12876	172	5167	32222	45706	21233	19260	17552	30542	25310	15844	13025	24434	41161	39215	11816	26243	94	19	0	142	0	28	38	17	15	43	0	0	0	13	0	58	0	0	62	69
ENSCHIG00000001794	0	0	0	0	0	0	0	0	0	0	0	0	0	0	0	1	0	0	0	0	0	0	0	0	0	0	0	1	4	3	0	0	89	262	248	64	121	201	61	24	0	0	0	2	0	8	263	120	213
ENSCHIG00000001795	665	4725	2153	685	1881	2073	980	4737	1608	1873	2045	412	5104	279	140	2520	3256	1969	1164	1194	1949	3029	1539	898	1076	4309	2613	4079	602	12	0	0	0	0	2	46	6	0	47	0	0	0	0	0	0	0	0	1	0
ENSCHIG00000001796	0	0	0	0	0	0	0	0	0	0	0	0	0	0	0	0	0	0	0	0	0	0	0	0	0	0	0	0	0	47	0	0	0	0	0	0	0	0	0	0	0	0	0	0	0	0	0	0	0
ENSCHIG00000001797	0	0	0	0	0	0	0	0	0	0	0	0	0	0	0	0	0	0	0	0	0	0	0	0	0	0	0	0	0	0	28	0	0	0	0	0	20	0	0	0	0	0	0	0	0	0	0	0	0
ENSCHIG00000001798	0	0	0	0	0	0	0	0	0	0	0	0	0	0	0	0	0	0	0	0	0	0	0	0	0	0	0	0	0	4	0	0	0	0	84	0	0	0	0	0	0	0	0	0	0	0	0	0	0
ENSCHIG00000001799	161	201	201	276	344	143	762	160	522	367	125	502	220	316	421	171	244	372	117	101	150	178	83	169	162	131	137	323	249	272	69	0	97	1	119	23	222	91	90	0	102	0	49	1	0	0	113	2	54
ENSCHIG00000001800	0	0	0	0	0	0	0	0	0	0	0	0	0	0	0	0	0	0	0	0	0	0	0	0	0	0	0	0	0	0	0	0	0	0	46	61	0	0	0	0	0	0	0	0	0	0	0	0	6
ENSCHIG00000001801	0	0	0	0	0	0	0	0	0	0	0	0	0	1	0	0	0	0	0	1	0	0	0	0	0	0	0	0	0	0	0	0	6	0	0	26	0	0	6	0	0	0	0	0	0	0	0	0	0
ENSCHIG00000001802	0	0	0	0	0	0	0	0	0	0	0	0	0	0	0	0	0	0	0	0	0	0	0	0	0	0	0	0	0	0	0	0	0	0	0	0	17	0	0	0	0	0	0	0	0	0	0	0	0
ENSCHIG00000001803	0	2	0	1	1	1	0	0	2	0	3	0	3	1	0	0	1	3	1	0	2	1	2	0	1	1	3	0	3	122	0	20	12	471	11	113	433	127	192	0	0	0	256	538	8	0	35	102	4
ENSCHIG00000001804	35	2	32	16	5	0	5	11	2	7	0	0	0	12	0	2	6	0	0	20	0	29	23	6	1	2	5	0	1	0	158	0	34	0	257	25	0	12	0	0	0	0	0	0	0	0	221	0	22
ENSCHIG00000001805	0	0	0	0	0	0	0	0	0	0	0	0	0	0	0	0	0	0	0	0	0	0	0	0	0	0	0	0	0	0	0	0	0	0	20	59	0	0	139	0	0	0	0	0	0	0	0	51	0
ENSCHIG00000001806	52	100	81	32	50	36	26	54	43	31	37	73	19	15	55	36	42	51	41	46	76	131	31	63	28	21	33	82	45	39	22	0	1	0	38	73	48	0	0	0	0	0	0	0	0	0	0	165	33
ENSCHIG00000001807	0	0	0	0	0	0	0	0	0	0	0	0	0	0	0	0	0	0	0	0	0	0	0	0	0	0	0	0	0	0	0	0	0	0	0	39	0	0	0	0	0	0	0	0	0	0	0	0	0
ENSCHIG00000001808	0	0	0	0	0	0	0	0	0	0	0	0	0	0	0	0	0	0	0	0	0	0	0	0	0	0	0	0	0	0	0	0	81	0	0	0	0	0	0	0	0	0	0	0	0	0	0	0	0
ENSCHIG00000001809	0	0	0	0	0	0	0	0	0	0	0	0	0	0	0	0	0	0	0	0	0	0	0	0	0	0	0	0	0	0	0	0	0	0	0	0	23	0	8	0	0	0	0	0	0	0	0	0	0
ENSCHIG00000001810	0	2	1	4	3	1	0	2	1	3	7	0	2	0	0	4	2	0	8	5	1	0	3	0	6	5	7	2	7	0	0	0	36	0	336	11	0	4	93	1171	1282	0	0	0	26	0	0	0	15
ENSCHIG00000001811	0	0	0	0	0	0	0	0	0	0	0	0	0	0	0	0	0	0	0	0	0	0	0	0	0	0	0	0	0	0	0	0	17	0	0	1	34	40	0	0	0	0	0	0	0	0	26	16	0
ENSCHIG00000001812	0	0	0	0	0	0	0	0	0	0	0	0	0	0	0	0	0	0	0	0	0	0	0	0	0	0	0	0	0	0	271	0	0	0	66	13	169	0	73	0	0	0	0	0	1	0	10	0	25
ENSCHIG00000001813	0	0	0	0	0	0	0	0	0	0	0	0	1	0	0	0	0	0	0	0	0	0	0	0	0	0	0	0	0	0	0	0	0	0	0	0	0	0	0	0	0	0	51	0	0	0	0	80	0
ENSCHIG00000001814	0	0	0	0	0	0	0	0	0	0	0	0	0	0	0	0	0	0	0	0	0	0	0	0	0	0	0	0	0	0	0	0	0	0	0	0	0	0	0	0	0	0	0	0	0	0	0	108	0
ENSCHIG00000001815	40	57	25	24	26	28	145	36	39	22	5	25	9	49	2	18	18	33	20	14	35	21	25	19	11	31	9	35	11	22	0	15	92	124	10	93	59	0	31	0	0	0	30	0	0	0	0	0	40
ENSCHIG00000001816	198	257	49	255	271	409	134	36	307	316	391	320	56	146	520	422	55	310	412	401	337	190	186	217	238	363	230	338	369	0	0	0	30	0	0	0	0	108	64	0	0	0	0	0	0	1232	103	0	0
ENSCHIG00000001817	0	0	1	0	0	6	0	0	3	0	0	0	4	0	10	0	6	0	0	0	5	0	1	1	1	0	0	0	0	32	0	0	0	189	0	67	0	66	49	0	0	0	0	0	0	0	0	0	0
ENSCHIG00000001818	3	0	1	0	0	0	0	0	0	0	0	1	0	2	0	0	0	0	0	0	0	0	0	0	0	0	0	1	1	40	0	0	103	56	255	114	22	117	70	0	0	0	273	0	561	0	403	37	22
ENSCHIG00000001819	52	82	138	80	50	43	40	163	34	47	120	41	77	89	14	80	121	134	57	63	94	110	114	81	75	161	143	341	112	54	0	0	0	0	24	0	0	0	0	0	0	0	32	0	0	0	0	0	27
ENSCHIG00000001820	4	2	1	7	0	0	1	0	2	0	0	0	0	3	0	5	5	4	2	8	1	8	19	6	5	2	13	0	2	0	0	0	0	0	0	2	0	0	0	0	0	0	0	0	0	0	0	0	0
ENSCHIG00000001821	93	127	134	111	88	132	48	165	89	92	194	13	61	57	23	151	242	170	135	141	119	203	262	208	174	286	147	92	199	11	0	473	0	0	1	33	271	224	0	0	0	0	0	0	35	0	0	98	33
ENSCHIG00000001822	3	31	8	0	9	7	0	29	1	8	5	0	5	0	4	10	4	6	0	18	8	5	5	6	1	19	17	3	4	0	0	0	61	1	0	0	0	0	0	0	0	0	0	0	0	0	0	0	0
ENSCHIG00000001823	4015	6026	8463	7793	5182	7827	1018	8461	5835	5555	5764	387	7142	4222	647	7378	6653	7413	6230	6413	3883	6797	4303	4629	4394	5994	6434	4806	3539	0	28	91	0	0	0	0	0	0	7	0	0	0	0	0	0	0	199	0	0
ENSCHIG00000001824	11	0	0	1	0	0	0	0	0	0	0	0	0	0	0	0	0	0	0	5	0	1	0	0	0	0	0	0	0	0	9	0	0	0	0	0	0	0	0	0	0	0	0	86	0	0	0	0	47
ENSCHIG00000001825	0	0	0	0	0	0	0	0	0	0	0	0	0	0	0	0	0	0	0	0	0	0	0	0	0	0	0	0	0	0	34	0	0	0	0	0	0	0	0	0	0	0	0	0	0	0	0	0	0
ENSCHIG00000001826	962	792	1144	3043	2183	1009	626	1008	2693	2485	1784	1480	979	1764	4153	1497	1141	1416	2079	1758	837	1775	843	1884	1593	892	868	933	1859	139	133	42	30	437	325	85	216	217	298	0	1	716	231	0	375	321	13	921	186
ENSCHIG00000001827	0	0	0	0	0	0	0	0	0	0	0	0	0	0	0	0	0	0	0	0	0	0	0	0	0	0	0	0	0	0	0	0	25	0	0	14	0	37	0	0	0	0	0	0	0	0	34	0	0
ENSCHIG00000001828	0	0	0	0	0	0	0	0	0	0	0	0	0	0	0	0	0	0	0	0	0	0	0	0	0	0	0	0	0	39	0	0	80	0	0	0	0	0	0	0	0	0	0	0	0	0	0	0	0
ENSCHIG00000001829	6	15	19	28	20	13	7	35	3	14	15	0	14	5	1	16	8	19	9	14	8	22	16	16	21	25	6	21	6	136	0	0	65	0	13	8	164	0	0	0	0	0	10	0	0	0	0	0	0
ENSCHIG00000001830	0	0	0	0	0	0	0	0	0	0	0	0	0	0	0	0	0	0	0	0	0	0	0	0	0	0	0	0	0	0	0	0	0	12	0	0	0	0	0	0	0	0	0	0	0	0	0	0	0
ENSCHIG00000001831	0	0	0	0	0	0	0	0	0	0	0	0	0	0	0	0	0	0	0	0	0	0	0	0	0	0	0	0	0	45	0	0	0	0	11	0	96	0	0	0	0	0	0	0	0	0	0	0	0
ENSCHIG00000001832	0	0	0	0	0	0	0	0	0	0	0	0	0	0	0	0	0	0	0	0	0	0	0	0	0	0	0	0	0	0	0	0	0	0	0	0	124	78	0	0	0	0	67	0	39	0	0	0	0
ENSCHIG00000001833	1	1	11	7	5	3	0	3	5	1	21	0	3	4	0	3	10	4	12	1	5	5	2	1	6	1	2	8	0	57	0	230	130	0	184	69	0	27	14	0	0	0	289	142	122	0	42	106	0
ENSCHIG00000001834	42	38	42	35	27	35	6	50	24	25	63	0	22	45	13	33	43	32	24	48	18	37	61	47	35	37	28	61	41	126	264	488	50	67	99	157	131	62	116	0	0	0	207	1	0	0	118	123	185
ENSCHIG00000001835	0	0	0	0	0	0	0	0	0	0	0	0	0	0	0	0	0	0	0	0	0	0	0	1	0	0	0	0	0	16	52	312	349	0	155	202	84	136	106	0	0	0	71	1008	38	0	0	295	0
ENSCHIG00000001836	0	0	0	0	0	0	0	0	0	0	0	0	0	0	0	0	0	0	0	0	0	0	0	0	0	0	0	0	0	0	0	0	0	0	31	0	0	86	0	0	0	0	0	0	0	0	0	0	0
ENSCHIG00000001837	1	0	1	1	5	14	11	4	10	16	4	0	22	0	0	1	1	4	6	0	2	5	6	12	2	1	12	6	2	186	164	0	0	0	83	36	170	98	1	0	0	0	1	0	2	0	101	45	119
ENSCHIG00000001838	843	361	510	745	362	451	267	224	467	390	395	139	162	962	179	432	191	553	512	856	448	442	490	766	545	440	198	486	227	244	208	115	260	215	235	87	440	439	135	0	0	0	178	267	33	486	1	410	92
ENSCHIG00000001839	0	0	0	0	0	0	0	0	0	0	0	0	0	0	0	0	0	0	0	0	0	0	0	0	0	0	0	0	0	2	0	0	0	0	0	0	0	1	0	0	0	0	8	0	0	0	0	6	0
ENSCHIG00000001840	0	0	0	0	0	0	0	0	0	0	0	0	0	0	0	0	0	0	0	0	0	0	0	0	0	0	0	0	0	0	0	0	1	121	107	0	0	0	0	0	0	0	0	0	0	0	0	0	0
ENSCHIG00000001841	0	0	0	0	0	0	0	0	0	0	0	0	0	0	0	0	0	0	0	0	0	0	0	0	0	0	0	0	0	0	14	192	0	0	0	0	0	130	1	0	0	0	0	0	0	0	0	0	0
ENSCHIG00000001844	0	0	0	0	0	0	0	0	0	0	0	0	0	0	0	0	0	0	0	0	0	0	0	0	0	0	0	0	0	50	0	115	0	0	0	21	0	79	0	0	0	0	0	0	0	0	3	178	2
ENSCHIG00000001845	0	0	0	0	1	0	0	1	1	0	0	0	0	0	0	0	0	0	0	3	0	0	1	0	0	0	0	6	1	0	0	0	26	0	0	0	50	0	11	0	0	0	0	0	0	0	0	171	0
ENSCHIG00000001846	0	3	0	0	7	6	1	2	8	6	5	6	3	0	19	4	6	3	4	4	3	2	3	5	2	1	3	1	14	0	0	187	0	0	84	0	0	0	63	0	0	0	0	0	0	0	0	6	0
ENSCHIG00000001847	0	0	0	0	0	0	0	0	0	0	0	0	0	0	0	1	0	0	0	0	0	0	0	0	0	0	0	0	0	0	1	0	11	0	0	0	1	0	0	0	1	0	0	0	0	1	0	1	0
ENSCHIG00000001848	0	0	0	0	0	0	0	0	0	0	0	0	0	0	0	0	0	0	1	0	0	0	0	0	0	0	0	0	0	0	143	20	127	1	0	45	0	19	0	0	0	0	20	0	2	0	12	0	0
ENSCHIG00000001849	1422	1296	1249	4432	5186	3035	1512	1441	4306	5232	4738	273	1835	2479	1797	4274	2028	2956	5836	4883	1775	1862	2074	4911	4706	1314	1203	1400	5328	68	57	0	3	3	317	69	92	188	125	0	0	0	183	272	0	0	44	21	9
ENSCHIG00000001850	0	1	0	4	3	15	0	3	1	0	0	0	9	0	3	0	10	5	0	0	6	0	4	0	0	2	1	0	0	53	103	0	79	0	10	34	1	120	38	0	92	0	29	9	50	0	5	0	0
ENSCHIG00000001851	6771	3127	5090	7204	6865	4770	3892	3099	7744	7379	5899	5333	3800	9459	9276	6002	4202	5643	5878	6849	3730	5769	3991	5822	6629	2693	2824	3442	6761	210	70	20	260	362	532	144	424	124	196	0	0	0	20	18	1	0	291	536	260
ENSCHIG00000001852	394	76	153	567	391	165	58	60	338	411	294	445	101	755	1117	178	93	214	489	442	139	183	153	461	305	59	97	98	478	229	143	70	53	153	84	26	18	32	55	0	0	0	173	166	23	4	407	134	5
ENSCHIG00000001853	0	0	0	0	0	0	0	0	0	0	0	0	0	0	0	0	0	0	0	0	0	0	0	0	0	0	0	0	0	0	0	0	0	0	0	0	0	0	0	0	0	0	0	0	0	0	0	7	0
ENSCHIG00000001854	30	18	17	9	7	8	32	7	9	2	19	8	9	24	6	8	9	14	11	51	23	14	34	19	15	18	5	19	8	0	1	10	0	0	0	61	36	75	0	0	0	0	0	0	0	0	0	0	56
ENSCHIG00000001855	5	3	5	0	6	3	4	11	2	2	6	26	8	2	8	4	12	11	7	11	8	7	4	5	6	11	8	11	7	62	20	342	146	0	4	88	223	95	69	0	0	2838	139	0	0	0	288	27	46
ENSCHIG00000001856	302	277	274	236	227	364	54	312	266	266	371	705	402	234	333	358	437	231	336	370	218	319	354	211	328	336	221	402	280	0	0	0	0	0	20	0	0	3	0	0	0	0	1	0	0	0	0	0	0
ENSCHIG00000001857	1	4	6	19	18	24	2	0	14	14	1	0	1	0	5	3	1	3	33	4	4	0	5	14	2	3	6	0	9	0	8	0	0	0	0	0	0	0	0	0	0	0	0	0	0	0	0	0	18
ENSCHIG00000001858	0	1	0	0	0	0	0	0	2	0	0	0	0	0	0	1	0	0	0	0	0	0	0	0	1	0	0	0	2	0	0	0	0	0	0	0	40	0	0	0	0	0	33	0	0	0	103	157	0
ENSCHIG00000001859	0	0	0	0	0	0	0	0	0	0	0	0	0	0	0	0	0	0	0	0	0	0	0	0	0	0	0	0	0	2	0	0	55	1	0	31	0	0	0	0	0	0	0	0	0	0	0	0	0
ENSCHIG00000001860	0	0	0	6	17	11	14	10	6	22	10	4	0	0	30	12	8	12	17	6	5	0	1	2	13	1	8	0	22	0	105	0	0	0	8	77	66	90	0	0	0	0	0	0	0	0	0	0	0
ENSCHIG00000001861	0	0	0	0	0	0	0	0	0	0	0	0	0	0	0	0	0	0	0	0	0	0	0	0	0	0	0	0	0	36	0	231	0	0	0	0	0	0	0	0	0	0	33	0	0	0	0	0	26
ENSCHIG00000001862	8	9	16	2	6	16	19	9	3	10	0	58	8	6	3	6	37	9	0	10	21	0	11	0	8	8	8	14	1	140	91	280	115	0	146	75	204	40	91	0	0	0	166	132	0	0	0	49	14
ENSCHIG00000001863	52	146	104	120	109	160	23	157	91	138	165	37	225	71	111	154	102	147	136	128	105	140	111	123	113	131	138	154	164	77	79	0	249	0	144	45	166	84	27	0	0	0	116	0	209	0	11	37	101
ENSCHIG00000001864	98	148	123	109	180	134	61	108	196	190	115	39	111	147	240	448	114	147	368	313	164	261	122	254	117	180	185	118	300	146	101	27	3	0	57	91	150	241	85	0	0	0	19	0	0	0	123	19	39
ENSCHIG00000001865	24	6	6	1	10	6	2	17	6	15	13	20	3	18	36	5	2	5	2	8	12	7	8	6	5	14	8	1	3	104	31	107	190	0	92	126	0	86	82	0	0	0	303	0	0	0	0	0	153
ENSCHIG00000001866	0	2	0	0	0	0	0	0	0	0	0	0	0	0	0	0	0	0	0	0	1	0	0	0	0	0	0	0	0	0	48	0	102	0	0	23	0	30	4	0	0	0	24	0	3	3	0	0	0
ENSCHIG00000001867	287	339	330	252	187	135	309	304	248	222	108	1358	259	240	535	133	272	208	106	137	164	340	172	164	99	180	198	475	260	169	180	236	83	13	247	267	118	146	52	0	0	0	101	0	0	0	474	101	0
ENSCHIG00000001868	0	0	0	0	0	0	0	0	0	0	0	0	0	0	0	0	0	0	0	0	0	0	0	0	0	0	0	0	0	0	0	0	0	0	0	0	0	0	0	0	0	0	0	0	0	0	0	0	0
ENSCHIG00000001869	0	0	0	0	0	0	0	0	0	0	0	0	0	0	0	0	0	0	0	0	0	0	0	0	0	0	0	0	0	20	0	0	0	0	0	0	0	14	0	0	0	0	0	0	0	0	0	0	34
ENSCHIG00000001870	0	0	0	0	0	0	0	0	0	0	0	0	0	0	0	0	0	0	0	0	0	0	0	0	0	0	0	0	0	0	0	0	0	0	0	0	0	0	0	0	0	0	2	0	0	0	0	0	0
ENSCHIG00000001871	0	0	0	0	0	0	0	0	0	0	0	0	0	0	0	0	0	0	0	0	0	0	0	0	0	0	0	0	0	41	0	33	0	0	1	8	0	0	1	0	0	0	0	0	1	0	0	0	0
ENSCHIG00000001872	25	24	21	28	22	23	4	46	10	25	69	0	15	17	0	23	7	13	7	15	42	16	26	16	13	15	9	30	6	128	2	97	4	0	0	76	0	0	59	0	0	0	0	0	0	0	0	0	6
ENSCHIG00000001873	0	0	0	0	0	0	0	0	0	0	0	0	0	0	0	0	0	0	0	0	0	0	0	0	0	0	0	0	0	3	136	0	0	3	0	34	0	0	1	0	0	0	57	0	0	0	0	0	168
ENSCHIG00000001874	0	0	0	0	0	0	0	0	0	0	0	0	0	0	0	0	0	0	0	1	0	0	0	0	0	0	0	0	0	0	0	0	0	0	0	0	0	29	0	0	0	0	0	0	0	0	0	0	0
ENSCHIG00000001875	98	54	100	461	420	156	30	75	330	468	434	45	44	142	410	293	113	160	665	178	119	62	51	297	433	95	89	120	489	48	51	0	142	292	23	210	104	47	129	0	0	0	102	0	0	0	35	471	8
ENSCHIG00000001876	17	31	10	46	45	99	10	9	92	43	69	0	12	49	8	50	23	52	74	89	20	21	46	61	79	55	44	23	37	12	0	0	0	0	6	35	27	0	4	0	0	0	0	0	0	0	2	0	0
ENSCHIG00000001877	901	596	658	1111	824	759	912	563	1482	952	456	1250	823	1022	852	784	564	885	806	738	668	779	520	878	793	674	539	607	1229	234	8	28	238	2	338	196	326	139	245	238	0	0	245	1253	545	41	382	256	41
ENSCHIG00000001878	62	167	75	77	110	202	281	89	108	110	141	37	88	146	35	179	101	140	84	169	177	94	101	112	229	197	102	203	82	8	0	0	113	0	0	105	37	20	59	0	0	0	0	0	0	1455	0	0	0
ENSCHIG00000001879	0	0	0	0	0	0	0	0	0	0	0	0	0	0	0	0	0	0	0	0	0	0	0	0	0	0	0	0	0	0	0	6	24	453	10	3	62	6	51	0	0	0	15	0	0	0	0	14	0
ENSCHIG00000001880	22	0	53	39	0	0	0	1	0	0	0	0	5	61	0	1	0	0	0	12	8	52	21	79	0	0	0	0	0	1	0	7	1	485	79	62	11	12	2	1005	0	0	164	0	0	0	0	2	0
ENSCHIG00000001881	0	0	0	0	7	4	2	1	4	6	0	0	17	0	0	0	7	5	0	0	0	0	2	6	0	5	0	0	0	40	48	11	1	3	34	84	30	2	30	0	0	0	283	0	138	0	18	0	2
ENSCHIG00000001882	0	7	3	2	3	5	1	3	2	0	17	0	0	0	0	9	69	33	3	0	2	2	0	1	15	8	12	11	4	43	2	0	0	0	44	72	150	0	38	1	0	0	0	0	0	0	40	219	0
ENSCHIG00000001883	729	440	287	710	581	331	526	272	656	541	434	494	388	935	1039	397	266	345	536	458	508	319	295	482	459	338	281	228	777	190	64	100	88	55	14	181	9	279	153	0	0	0	29	61	1	14	347	223	10
ENSCHIG00000001884	0	0	0	0	0	0	0	0	0	0	0	0	0	0	0	0	0	0	0	0	0	0	0	0	0	0	0	0	0	19	162	0	0	12	0	2	14	0	1	0	0	0	0	0	0	0	0	0	0
ENSCHIG00000001885	0	0	0	0	0	0	0	1	0	0	0	0	0	0	0	0	0	0	0	0	0	0	0	0	0	0	0	0	0	0	0	0	0	0	0	0	0	59	0	0	0	0	49	0	0	0	328	0	0
ENSCHIG00000001886	0	0	0	0	0	1	0	0	0	0	0	0	0	0	0	0	0	0	3	0	0	1	0	0	0	0	3	6	2	0	0	0	0	0	0	0	0	0	0	0	0	0	0	0	0	0	0	0	0
ENSCHIG00000001887	0	0	0	0	0	0	0	0	0	0	0	0	0	0	0	0	0	0	0	0	0	0	0	0	0	0	0	0	0	0	0	0	0	0	0	0	0	9	0	0	0	0	0	0	0	0	0	0	0
ENSCHIG00000001888	0	0	0	1	0	0	0	0	0	0	0	0	0	0	0	0	0	0	0	0	0	0	0	0	0	0	0	0	0	0	0	0	4	0	0	0	0	0	0	0	3	0	0	0	0	12	0	0	0
ENSCHIG00000001889	80	48	34	79	93	39	34	34	81	124	60	27	44	68	89	42	29	61	53	60	20	32	26	52	47	40	18	14	97	88	25	7	0	291	3	94	60	40	122	0	0	0	0	0	35	66	0	0	0
ENSCHIG00000001890	0	0	0	0	0	0	0	0	0	0	0	0	0	0	0	0	0	0	0	0	0	0	0	0	0	0	0	0	0	5	0	0	0	0	0	0	0	6	0	0	0	0	0	0	38	0	0	0	0
ENSCHIG00000001891	49	67	61	70	47	70	45	51	42	40	31	0	21	67	26	79	22	30	57	85	126	81	85	69	50	75	18	2	0	0	53	215	41	0	68	54	100	6	45	0	0	0	148	0	3	0	9	225	18
ENSCHIG00000001892	0	0	0	0	0	0	0	0	0	0	0	0	0	0	0	0	0	0	0	0	0	0	0	0	0	0	0	0	0	1	6	0	0	0	43	4	61	2	0	0	30	0	0	0	0	0	0	9	0
ENSCHIG00000001893	542	91	682	1153	363	294	15	114	347	364	402	39	230	1833	112	262	128	141	284	1079	90	763	827	1160	274	142	128	126	377	12	0	173	0	0	0	16	0	0	78	0	0	0	9	0	13	17	0	41	23
ENSCHIG00000001894	0	0	0	0	0	0	0	0	0	0	0	0	0	0	0	0	0	0	0	0	0	0	0	0	0	0	0	0	0	0	166	0	1	0	0	0	63	4	19	0	0	0	0	0	0	0	0	31	0
ENSCHIG00000001895	749	332	298	1983	1908	1209	184	421	1815	1990	2453	232	359	1849	1514	1511	388	614	3519	1865	647	358	396	1585	1755	425	348	307	3060	61	0	0	0	0	0	75	0	41	1	0	0	0	95	0	0	0	0	0	103
ENSCHIG00000001896	8	2	0	0	3	1	3	3	0	0	0	0	0	3	0	0	0	0	0	5	0	2	1	4	0	0	0	0	0	0	0	0	0	0	45	0	0	6	2	0	0	0	29	0	0	0	1	0	0
ENSCHIG00000001897	0	0	11	0	3	0	0	1	1	2	0	0	0	12	0	0	0	0	0	3	0	9	0	24	0	0	0	0	0	0	0	0	108	0	23	48	11	57	6	0	0	0	0	88	0	0	153	0	0
ENSCHIG00000001898	9	3	8	15	0	4	0	1	1	2	1	0	17	1	0	0	5	1	6	5	1	9	5	1	0	2	0	0	0	0	0	0	41	0	0	47	0	43	0	0	0	0	0	0	0	0	0	0	0
ENSCHIG00000001899	0	0	0	0	0	0	0	0	0	0	0	0	0	0	0	0	0	0	0	0	0	0	0	0	0	0	0	0	0	0	0	0	0	0	0	0	0	5	0	0	0	0	0	0	0	0	0	0	0
ENSCHIG00000001900	0	0	0	0	0	0	0	0	1	0	0	1	0	0	0	0	0	0	0	0	0	0	0	0	0	0	0	0	0	0	7	1	26	0	5	0	2	0	0	0	0	0	4	0	0	0	0	0	0
ENSCHIG00000001901	0	0	0	0	0	0	0	0	0	0	0	0	0	0	0	0	0	0	0	0	0	0	0	0	0	0	0	0	0	0	0	0	0	0	0	0	0	0	0	0	0	0	0	0	0	0	0	0	0
ENSCHIG00000001902	0	0	0	0	0	0	0	0	0	0	0	0	0	0	0	0	0	0	0	0	0	0	0	0	0	0	0	0	0	2	0	0	0	0	0	0	25	0	0	0	0	0	0	0	0	0	0	0	0
ENSCHIG00000001903	0	2	0	2	1	0	0	0	0	0	3	1	0	0	0	0	3	0	0	0	0	0	2	0	2	2	0	0	0	0	0	0	10	54	144	60	116	38	10	0	310	0	5	0	0	0	0	2	0
ENSCHIG00000001904	57	17	37	14	13	14	59	29	15	12	8	1	28	32	2	10	18	42	13	13	15	23	16	12	11	47	12	90	5	0	2	0	0	0	0	18	121	5	8	0	0	0	0	0	0	0	0	0	1
ENSCHIG00000001905	5	1	9	5	1	0	2	8	2	3	1	0	0	5	0	0	6	0	0	5	4	11	7	5	1	29	3	0	0	196	16	316	5	62	120	190	163	256	157	85	0	0	101	0	305	0	138	136	113
ENSCHIG00000001906	8	11	0	1	2	4	3	2	1	0	7	0	0	3	0	3	0	1	5	2	3	0	6	4	3	9	1	2	1	0	11	0	0	0	0	0	0	34	0	0	0	0	100	0	35	0	0	32	0
ENSCHIG00000001908	114	90	27	57	73	95	110	73	133	68	85	0	56	49	10	37	58	79	43	56	31	52	44	45	65	37	41	39	26	0	0	0	63	0	18	1	0	23	15	0	0	0	0	0	131	0	149	0	0
ENSCHIG00000001909	399	1060	38	53	282	988	301	27	52	284	679	265	26	312	111	958	24	580	525	962	988	34	784	282	622	1407	93	269	188	0	0	0	1	0	0	0	0	0	0	0	0	0	24	0	0	0	0	0	0
ENSCHIG00000001910	0	0	0	0	0	1	0	0	0	0	0	0	0	0	0	0	2	0	0	0	0	0	0	0	0	0	0	0	0	70	6	0	0	0	0	0	0	0	0	0	0	0	0	0	0	0	0	20	0
ENSCHIG00000001911	0	0	0	0	0	0	0	0	0	0	0	0	0	0	0	0	0	0	0	0	0	0	0	0	0	0	0	0	0	26	3	0	0	0	0	49	40	0	0	0	0	0	0	0	0	0	22	0	0
ENSCHIG00000001912	0	0	2	2	0	2	11	0	0	0	1	1	0	0	1	0	0	0	1	0	0	0	0	0	0	0	0	0	0	4	1	1	0	0	0	122	16	32	3	0	2	0	1	0	0	0	0	36	0
ENSCHIG00000001913	0	0	0	1	0	0	0	0	0	0	0	0	0	0	0	0	0	0	0	0	0	0	0	0	0	0	0	0	0	0	0	0	0	0	0	0	0	0	0	0	0	0	125	0	0	0	204	0	0
ENSCHIG00000001914	12634	20668	37780	25908	25762	28343	4272	31592	27855	28874	35900	36458	38888	22185	26942	29594	31862	29577	20505	31980	32067	50256	44185	31408	26044	36646	27005	19894	22861	1	0	137	0	63	63	16	315	0	42	0	0	0	0	166	0	0	1	0	0
ENSCHIG00000001915	0	0	0	0	0	0	0	0	0	0	0	0	0	0	0	0	0	0	0	0	0	0	0	0	0	0	0	0	0	0	0	0	0	0	0	0	0	0	11	0	0	0	0	0	0	0	0	0	5
ENSCHIG00000001916	0	0	0	0	0	0	0	0	0	0	0	0	0	0	0	0	0	0	0	0	0	0	0	0	0	0	0	0	0	9	0	0	0	0	229	0	0	51	3	0	0	0	15	0	0	0	0	0	0
ENSCHIG00000001917	2	0	2	0	2	0	0	2	0	2	7	0	0	2	13	2	0	0	1	1	1	0	1	5	2	3	4	0	2	23	59	0	195	0	0	54	116	106	0	0	0	0	82	0	18	0	126	17	28
ENSCHIG00000001918	19	55	34	25	40	59	126	57	71	49	37	73	29	1	52	53	103	59	55	14	74	37	35	50	48	53	38	30	26	0	0	0	0	0	0	0	0	0	0	0	0	0	21	0	0	0	0	0	0
ENSCHIG00000001919	694	510	483	1216	1481	1496	443	325	1015	1506	1718	358	343	1180	672	1559	366	798	2364	1633	407	431	748	1093	1666	653	483	506	1048	31	288	0	2	4	14	21	89	28	94	0	464	0	145	0	0	0	93	0	70
ENSCHIG00000001920	1	7	15	6	13	14	0	11	8	11	8	9	22	0	2	16	21	11	17	12	11	24	6	11	6	5	13	8	3	0	30	0	14	94	4	159	45	110	36	0	0	0	185	0	0	0	3	167	38
ENSCHIG00000001921	67	7	45	45	8	19	11	13	33	12	31	2	4	106	3	35	12	11	34	83	2	14	32	25	5	18	12	14	18	5	61	274	41	0	0	31	98	0	0	0	0	0	0	0	0	0	41	224	37
ENSCHIG00000001922	26	6	10	8	6	6	5	7	1	5	1	0	13	15	3	3	5	5	0	2	7	5	3	9	2	11	3	21	4	1	4	0	212	380	56	32	36	99	175	0	0	0	0	1320	1	0	0	94	6
ENSCHIG00000001923	0	0	0	0	0	0	0	0	0	0	0	0	0	0	0	0	0	0	0	0	0	0	0	0	0	0	0	0	0	9	0	77	0	0	0	0	0	47	0	0	0	0	0	0	0	0	0	0	0
ENSCHIG00000001924	2	7	41	20	9	11	1	9	3	6	11	3	10	14	5	9	8	9	9	35	0	30	25	7	8	8	5	15	6	56	1	0	0	0	35	0	86	127	84	0	0	0	58	0	0	0	0	2	28
ENSCHIG00000001925	0	0	1	1	0	4	0	4	2	0	0	0	13	0	14	1	0	1	1	8	0	0	2	0	1	1	0	0	5	106	0	337	13	0	59	22	0	5	0	0	0	0	0	0	0	0	0	7	0
ENSCHIG00000001926	0	0	0	0	0	0	0	0	0	0	0	0	0	0	5	0	0	0	0	0	0	0	0	2	0	0	0	0	0	1	0	0	0	0	0	0	0	87	5	0	0	515	0	0	2	0	0	0	0
ENSCHIG00000001927	0	0	0	0	0	0	0	0	0	0	0	0	0	0	0	0	0	0	0	0	0	0	0	0	0	0	0	0	0	0	0	97	0	0	0	0	0	0	3	0	0	0	9	44	0	0	0	0	0
ENSCHIG00000001928	0	0	0	0	0	0	0	0	0	0	0	0	0	0	0	0	0	0	0	0	0	0	0	0	0	0	0	0	0	0	0	0	0	0	34	0	0	0	0	0	0	0	0	0	0	0	2	0	0
ENSCHIG00000001929	0	0	0	0	0	0	0	0	0	0	0	0	0	0	0	0	0	0	0	0	0	0	0	0	0	0	0	0	0	0	0	0	0	0	0	0	0	0	0	0	0	0	0	0	0	0	0	0	0
ENSCHIG00000001930	2322	937	2527	2690	1696	2225	574	1576	1455	1729	1175	614	3305	3439	582	1601	2768	1935	1358	3361	1246	3782	3473	2535	1874	1851	1460	1550	2481	1	9	17	6	32	201	6	0	0	0	0	764	0	0	0	0	0	13	48	0
ENSCHIG00000001932	0	0	0	0	0	0	0	0	0	0	0	0	0	0	0	0	0	0	0	0	0	0	0	0	0	0	0	0	0	0	0	0	0	0	0	6	0	1	0	0	0	0	0	0	181	0	0	0	0
ENSCHIG00000001933	4	8	3	34	68	33	1	4	38	82	56	8	17	17	4	22	9	26	53	17	8	9	12	11	40	18	14	7	24	79	0	111	156	198	7	44	20	65	65	0	0	0	63	1	172	0	306	1	139
ENSCHIG00000001934	21	48	27	10	18	35	12	52	18	23	28	0	25	10	1	38	44	25	40	39	11	57	31	28	30	47	26	31	16	235	63	55	143	194	0	44	30	48	84	0	0	0	131	0	108	0	2	2	16
ENSCHIG00000001935	0	0	0	0	0	0	0	0	0	0	0	0	0	0	0	0	0	0	0	0	0	0	0	0	0	0	0	0	0	0	39	279	0	0	0	11	0	44	0	0	0	0	0	0	0	0	0	0	0
ENSCHIG00000001936	0	0	0	0	0	0	0	0	0	0	0	0	0	0	0	0	0	0	0	0	0	0	0	0	0	0	0	0	0	0	5	0	0	0	0	0	0	0	0	0	0	0	0	0	0	0	72	0	55
ENSCHIG00000001937	0	0	0	0	0	0	0	0	0	0	0	0	0	0	0	0	0	0	0	0	0	0	0	0	0	0	0	0	0	0	0	0	0	0	0	0	0	2	0	0	0	0	0	0	0	0	0	0	0
ENSCHIG00000001938	0	0	0	0	0	0	0	0	0	0	0	0	0	0	0	0	0	0	0	0	0	0	0	0	0	0	0	0	0	0	3	0	0	0	0	0	0	55	29	0	0	58	67	0	0	0	0	22	120
ENSCHIG00000001939	136	508	325	355	429	320	484	388	908	519	326	910	451	134	844	167	338	405	412	159	304	239	238	397	254	487	169	413	365	411	97	416	460	18	225	228	25	316	324	0	209	0	360	1322	304	358	870	185	193
ENSCHIG00000001940	0	0	0	0	0	0	0	0	0	0	0	0	0	0	0	0	0	0	0	0	0	0	0	0	0	0	0	0	0	262	7	90	46	180	294	38	0	15	108	0	8	0	194	0	88	0	466	0	0
ENSCHIG00000001942	0	0	0	0	0	0	0	0	0	0	0	0	0	0	0	0	0	0	1	0	0	0	0	0	0	0	0	0	0	0	15	0	0	0	5	0	0	4	0	0	0	0	0	0	0	0	0	0	0
ENSCHIG00000001943	0	0	0	0	0	0	0	0	0	0	0	0	0	0	0	0	0	0	0	0	0	0	0	0	0	0	0	0	0	7	0	0	81	0	187	0	0	0	0	0	0	0	0	0	0	30	180	2	0
ENSCHIG00000001944	3	0	0	0	0	0	0	0	0	0	0	0	0	1	0	0	0	0	0	0	0	0	0	0	0	0	0	0	0	0	0	0	0	0	0	0	0	0	0	0	0	0	0	0	0	0	0	0	0
ENSCHIG00000001945	0	0	0	0	0	0	0	0	0	0	0	0	0	0	0	0	0	0	0	0	0	0	0	0	0	0	0	0	0	0	24	48	40	0	192	17	0	0	1	0	0	0	0	0	83	0	268	65	0
ENSCHIG00000001946	0	0	2	0	8	13	1	0	6	13	18	1	0	2	4	3	0	2	5	0	2	0	0	0	0	1	3	1	3	25	0	206	0	0	0	0	103	11	1	0	0	0	0	0	0	0	0	0	127
ENSCHIG00000001947	7	0	7	15	3	5	3	14	3	0	18	0	4	6	0	3	9	10	4	11	4	5	15	3	11	10	1	0	6	18	85	0	227	0	135	79	67	174	1	0	0	0	301	0	367	35	84	117	16
ENSCHIG00000001948	9	4	1	13	9	8	0	0	19	13	12	0	7	0	0	11	12	2	2	2	3	3	5	6	19	13	2	4	20	69	0	0	102	0	1	16	0	16	3	0	0	0	35	0	0	0	2	134	0
ENSCHIG00000001949	0	7	6	8	4	1	0	7	1	9	0	17	2	0	0	0	0	0	0	1	1	4	0	3	0	1	6	0	1	0	111	12	0	0	19	2	0	0	1	0	0	0	0	0	0	0	38	9	0
ENSCHIG00000001950	0	0	0	0	0	0	0	0	0	0	0	0	0	0	0	0	0	0	0	0	0	0	0	0	0	0	0	0	0	0	0	7	0	0	0	0	0	0	0	0	0	0	2	0	0	0	0	0	0
ENSCHIG00000001951	0	0	0	0	0	0	0	0	0	0	0	0	0	0	0	0	0	0	0	0	0	0	0	0	0	0	0	0	0	0	18	0	0	259	0	0	0	0	0	0	0	0	0	0	0	0	9	104	0
ENSCHIG00000001952	0	0	0	0	0	0	0	1	0	4	7	0	0	0	0	0	0	0	0	0	0	0	0	0	0	0	0	0	6	106	60	0	0	0	0	67	0	2	96	0	0	0	0	0	13	0	0	0	15
ENSCHIG00000001953	0	0	0	0	0	0	0	0	0	0	0	0	0	0	0	0	0	0	0	0	0	0	0	0	0	0	0	0	0	0	0	0	0	0	0	28	0	5	1	0	0	0	12	0	30	0	0	0	8
ENSCHIG00000001954	0	0	0	0	0	0	0	0	0	0	0	0	0	0	0	0	0	0	0	0	0	0	0	0	0	0	0	0	0	0	0	0	0	0	0	9	0	0	35	0	0	0	0	0	0	0	0	0	0
ENSCHIG00000001955	0	0	0	0	0	0	0	0	0	0	0	0	0	0	0	0	0	0	0	0	0	0	0	0	0	0	0	0	0	0	0	0	0	0	0	0	89	0	0	0	0	0	0	0	0	0	75	0	0
ENSCHIG00000001956	1	9	0	10	2	0	0	0	0	0	14	0	0	0	0	0	0	2	4	0	0	0	1	11	4	4	24	0	3	26	0	381	144	0	103	77	24	27	25	0	0	0	11	0	0	0	0	73	0
ENSCHIG00000001957	0	0	0	0	0	0	0	0	0	0	0	0	0	0	0	0	0	0	0	0	0	0	0	0	0	0	0	0	0	0	0	0	0	0	0	1	28	0	0	0	0	0	0	0	0	0	0	0	0
ENSCHIG00000001958	186	444	208	116	137	292	241	160	118	137	161	0	35	81	122	182	145	253	214	70	272	86	78	127	185	290	137	263	184	375	278	105	42	251	35	116	17	215	336	2	1	0	191	125	166	0	51	325	156
ENSCHIG00000001959	0	30	25	37	34	71	26	42	64	39	45	2	77	0	30	74	40	47	47	49	39	20	28	15	22	61	83	38	49	0	116	0	180	139	134	0	0	4	2	0	0	0	200	0	0	0	0	136	107
ENSCHIG00000001960	0	0	0	0	0	0	0	0	0	0	0	0	0	0	0	0	0	0	0	0	0	0	0	0	0	0	0	0	0	0	0	0	0	0	0	0	0	0	0	0	0	0	0	0	0	0	0	0	6
ENSCHIG00000001961	0	3	6	1	9	6	3	9	4	11	6	0	9	2	9	4	3	8	2	9	8	5	7	2	5	14	21	11	2	81	40	2	177	8	2	6	24	7	32	0	0	0	0	0	331	0	6	28	74
ENSCHIG00000001962	0	0	0	0	0	0	0	0	0	0	0	0	0	0	0	0	0	0	0	0	0	0	0	0	0	0	0	0	0	138	0	0	0	0	0	1	0	0	0	0	0	0	46	0	2	0	0	29	0
ENSCHIG00000001963	3	1	0	0	2	0	1	3	0	4	5	0	7	4	2	1	2	0	1	7	6	1	1	4	3	10	1	3	4	43	55	41	9	0	0	9	21	80	38	0	0	0	28	0	102	0	27	237	0
ENSCHIG00000001964	0	0	0	0	0	0	0	0	0	0	0	0	0	0	0	0	0	0	0	0	0	0	0	0	0	0	0	0	0	59	0	0	0	0	0	0	0	27	0	0	0	0	17	0	0	0	0	0	0
ENSCHIG00000001965	0	0	0	0	0	0	0	0	0	0	0	0	0	0	0	0	0	0	0	0	0	0	0	0	0	0	0	0	0	0	0	0	1	0	0	0	0	0	0	0	0	0	0	0	3	0	0	0	21
ENSCHIG00000001966	0	0	0	0	0	0	0	0	0	0	0	0	0	0	0	0	0	1	0	0	0	0	0	0	0	0	0	0	0	0	0	0	0	0	0	0	18	25	0	0	0	0	0	0	0	0	0	0	0
ENSCHIG00000001967	0	0	0	0	0	0	0	0	0	0	0	0	0	0	0	0	0	0	0	0	0	0	0	0	0	0	0	0	0	0	0	0	0	0	0	12	0	9	0	0	0	0	0	0	0	0	0	0	0
ENSCHIG00000001968	0	0	0	0	0	0	0	0	0	0	0	0	0	0	0	0	0	0	0	1	0	0	0	0	0	0	0	0	0	3	0	0	0	0	0	0	0	0	0	0	0	0	0	0	0	0	0	0	0
ENSCHIG00000001969	175	0	36	360	6	1	0	0	4	2	4	1	2	515	7	1	0	1	8	179	0	45	37	125	0	1	0	1	6	11	15	0	0	0	0	0	0	0	0	0	0	0	0	0	0	0	0	0	0
ENSCHIG00000001970	50	254	307	111	268	268	63	526	260	289	423	105	138	30	33	372	383	289	266	215	326	242	293	194	303	535	165	355	180	2	0	116	1	5	0	43	0	3	16	0	1	0	98	425	0	0	25	6	0
ENSCHIG00000001971	60	14	98	166	10	19	11	7	22	16	14	0	16	174	7	16	5	8	19	57	30	32	27	72	25	15	18	6	10	0	0	0	19	0	0	20	0	0	0	0	0	0	0	0	0	0	8	0	0
ENSCHIG00000001972	0	0	0	0	0	0	0	0	0	0	0	0	0	0	0	0	0	0	0	0	0	0	0	0	0	0	0	0	0	0	0	0	0	0	0	0	0	0	0	0	0	0	0	0	0	0	0	92	0
ENSCHIG00000001973	28	3	50	28	16	17	6	8	11	8	15	0	11	28	3	23	9	28	27	30	6	48	18	33	14	12	12	4	21	134	0	11	40	0	0	0	49	0	76	0	13	0	0	135	3	0	2	133	0
ENSCHIG00000001974	0	0	0	0	0	0	0	0	0	0	0	0	0	0	0	0	0	0	0	0	0	0	0	0	0	0	0	0	0	72	0	0	62	0	0	16	0	8	11	0	0	0	0	0	136	0	0	0	0
ENSCHIG00000001975	0	0	0	0	0	0	0	0	0	0	0	0	0	0	0	0	0	0	0	0	0	0	0	0	0	0	0	0	0	132	10	74	0	0	0	0	2	0	7	0	0	0	0	0	0	0	0	264	0
ENSCHIG00000001976	1	0	0	0	3	2	3	2	0	3	2	0	0	0	0	0	0	0	2	0	0	4	0	1	0	0	0	0	0	2	0	101	0	0	0	14	42	66	75	0	0	0	28	0	0	0	0	86	2
ENSCHIG00000001977	0	0	0	0	0	0	0	0	0	0	0	0	0	0	0	0	0	0	0	0	0	0	0	0	0	0	0	0	0	0	50	0	0	0	0	0	0	8	0	0	0	0	0	0	0	0	0	88	0
ENSCHIG00000001978	0	0	0	0	0	0	0	0	0	0	0	0	0	0	0	0	0	0	0	0	0	0	0	0	0	0	0	0	0	0	0	42	0	0	0	0	0	0	0	0	0	0	0	0	0	0	0	0	0
ENSCHIG00000001979	2	0	4	0	0	2	2	3	3	1	0	0	1	4	0	1	1	0	1	1	0	0	0	0	1	1	0	0	0	0	0	0	0	0	0	0	0	0	0	0	0	0	0	0	0	0	0	0	0
ENSCHIG00000001980	0	0	0	0	0	0	0	0	0	0	0	0	0	0	0	0	0	0	0	0	0	0	0	0	0	0	0	0	0	0	0	0	0	0	0	0	0	0	62	0	0	0	0	0	0	0	0	0	0
ENSCHIG00000001981	1	0	1	2	2	1	2	4	0	3	0	0	0	7	0	3	0	7	4	4	3	3	1	3	4	0	1	0	4	3	1	0	0	0	39	0	0	0	46	0	0	0	0	0	0	0	0	0	0
ENSCHIG00000001982	0	0	0	0	0	0	0	0	0	0	0	0	0	0	0	0	0	0	0	0	0	0	0	0	0	0	0	0	0	131	0	70	22	0	0	17	6	30	0	0	0	0	0	0	0	0	2	59	1
ENSCHIG00000001983	0	0	0	0	0	0	0	0	0	0	0	0	0	0	0	0	0	0	0	0	0	0	0	1	0	0	0	0	0	1	18	0	58	0	0	0	0	9	4	0	0	0	55	0	0	0	0	5	0
ENSCHIG00000001984	0	0	0	0	0	0	0	0	0	0	0	0	0	0	0	0	0	0	0	0	0	0	0	0	0	0	0	0	0	17	0	0	0	0	5	0	0	0	0	0	0	0	0	0	0	0	0	21	0
ENSCHIG00000001985	0	0	0	0	0	0	0	0	0	0	0	0	0	0	0	0	0	0	0	0	0	0	0	0	0	0	0	0	0	182	14	1	138	3	189	119	17	172	76	0	0	0	0	0	0	0	109	124	197
ENSCHIG00000001986	0	0	0	0	0	0	0	0	0	0	0	0	0	0	0	0	0	0	0	0	0	0	0	0	0	0	0	0	0	1	0	0	0	0	0	0	0	0	0	0	0	0	0	0	0	0	0	0	0
ENSCHIG00000001987	0	0	0	0	0	0	0	0	0	0	0	0	0	0	0	0	0	0	0	0	0	0	0	0	0	0	0	0	0	0	0	19	0	52	0	0	0	0	0	0	0	0	0	0	0	0	0	0	35
ENSCHIG00000001988	4	25	9	23	56	30	10	40	66	74	145	0	41	0	23	23	23	49	52	32	10	13	23	56	62	38	31	41	47	159	79	111	124	140	7	76	1	66	28	0	0	0	0	0	5	0	0	97	3
ENSCHIG00000001989	0	1	1	0	0	0	0	0	0	0	0	0	0	2	0	0	1	0	1	4	4	0	1	0	0	0	0	6	0	30	0	0	0	0	0	0	0	0	20	0	0	0	0	0	0	0	0	0	0
ENSCHIG00000001990	0	0	0	0	0	0	0	0	0	0	0	0	0	0	0	0	0	0	0	0	0	0	0	0	0	0	0	0	0	0	0	0	0	0	0	0	66	0	0	0	0	0	0	0	0	0	0	0	0
ENSCHIG00000001991	13	8	10	11	41	97	1	30	28	28	25	0	68	27	64	23	12	2	7	70	25	68	92	51	25	65	55	3	52	29	0	0	129	0	0	86	0	104	34	0	0	0	262	0	183	0	0	0	0
ENSCHIG00000001992	219	82	67	82	77	88	107	112	122	85	59	66	30	61	23	57	70	77	42	49	126	73	26	72	84	49	60	85	22	20	115	265	55	1	4	30	256	112	168	0	1528	0	0	862	117	1	18	10	1
ENSCHIG00000001993	0	0	0	1	0	1	0	0	0	2	2	0	0	0	2	0	0	1	2	0	0	0	0	1	2	1	0	0	0	0	0	0	0	0	0	0	0	0	0	0	0	0	0	0	0	0	0	0	0
ENSCHIG00000001994	875	306	475	882	1010	677	175	504	1067	983	1175	274	437	908	901	931	626	544	862	1176	520	676	677	1178	1141	501	519	255	1138	331	601	585	322	4	796	204	146	286	273	1	0	0	375	1724	3	1	18	80	71
ENSCHIG00000001995	4	2	19	11	2	5	8	9	2	5	3	1	3	6	2	7	12	3	7	3	11	7	6	2	1	1	2	0	0	0	0	0	69	0	1	22	0	35	2	39	0	0	94	0	79	0	0	0	18
ENSCHIG00000001996	0	1	0	0	1	0	0	0	0	0	0	0	0	0	0	0	0	0	0	3	0	0	0	0	0	0	3	0	0	0	0	0	0	0	29	1	0	6	0	0	0	0	0	0	33	0	0	31	0
ENSCHIG00000001997	0	0	3	0	0	0	0	1	0	0	0	0	0	0	0	0	0	0	0	0	0	0	1	0	0	0	0	0	0	0	204	368	0	0	0	14	0	8	39	0	0	0	46	1471	67	0	24	8	0
ENSCHIG00000001998	11	2	0	10	19	8	9	4	12	21	33	1	0	3	5	15	3	9	28	19	20	1	1	9	19	13	18	5	24	0	0	0	0	0	0	0	0	0	0	0	0	0	18	0	0	0	0	0	0
ENSCHIG00000001999	28	3	55	16	8	8	0	1	0	2	9	0	7	36	0	2	0	7	5	10	0	52	35	8	1	3	0	1	0	0	149	28	0	0	76	60	0	91	19	0	0	0	3	0	233	0	0	30	0
ENSCHIG00000002000	0	1	2	1	0	1	0	2	0	0	6	0	0	0	6	0	7	0	1	0	0	2	0	0	0	1	0	1	1	0	3	0	0	0	0	0	0	0	0	0	0	0	0	0	84	0	33	0	0
ENSCHIG00000002001	62	40	29	90	112	57	55	32	134	117	85	77	36	76	144	94	59	67	106	82	73	41	24	78	92	70	44	23	77	324	79	120	285	48	59	191	102	244	148	0	2550	0	330	830	384	0	156	251	164
ENSCHIG00000002002	6	7	0	22	2	16	0	8	2	1	1	0	0	1	5	5	6	23	8	12	22	13	3	1	3	19	1	27	22	21	3	0	95	0	201	67	0	49	0	1	0	0	236	0	0	73	44	1	0
ENSCHIG00000002003	0	0	0	0	0	0	0	0	0	0	0	0	0	0	0	0	0	0	0	0	0	0	0	0	0	0	0	0	0	0	0	0	0	0	0	6	10	0	0	0	0	0	0	0	0	0	0	0	10
ENSCHIG00000002004	0	0	0	0	0	0	0	0	0	0	0	0	0	0	0	0	0	0	0	0	0	0	0	0	0	0	0	0	0	0	0	0	2	0	0	0	0	0	0	0	0	0	0	0	0	0	1	50	0
ENSCHIG00000002005	1	0	0	0	0	0	0	0	0	0	0	0	0	1	0	0	0	0	0	1	0	0	0	0	0	0	0	0	0	0	0	0	0	0	0	0	0	0	0	0	0	0	0	0	0	0	0	0	1
ENSCHIG00000002006	0	0	0	0	0	0	0	0	0	0	0	0	0	0	0	0	0	0	0	0	0	0	0	0	0	0	0	0	0	0	9	0	0	0	132	0	0	0	0	0	0	0	0	0	0	0	0	0	0
ENSCHIG00000002007	740	1649	1943	1804	1980	1888	359	2644	1202	2259	1910	52	1401	1106	200	2172	1853	1791	1495	1638	1258	1704	1460	1906	1555	1636	1441	1054	2120	63	7	0	34	0	11	20	12	73	0	0	0	0	29	0	0	0	0	68	6
ENSCHIG00000002008	0	0	0	0	0	0	0	0	0	0	0	0	0	0	0	0	0	0	0	0	0	0	0	0	0	0	0	0	0	5	0	0	91	248	1	0	45	63	97	0	0	0	117	0	0	0	0	37	0
ENSCHIG00000002009	0	0	1	0	0	0	0	0	0	0	0	0	0	0	0	0	0	0	0	0	0	0	0	0	0	0	0	0	0	28	14	0	7	0	0	0	9	4	27	0	0	0	0	0	0	0	0	0	0
ENSCHIG00000002010	0	0	0	0	0	0	0	0	0	0	0	0	0	0	0	0	0	0	0	0	0	0	0	0	0	0	0	0	0	29	96	0	0	0	0	0	19	0	0	0	0	0	0	0	77	0	0	0	0
ENSCHIG00000002011	0	0	0	0	0	0	0	0	0	0	0	0	0	0	0	0	0	0	0	0	0	0	0	0	0	0	0	0	0	0	0	0	0	0	0	0	0	0	18	0	0	0	0	0	0	0	0	0	0
ENSCHIG00000002013	0	0	0	0	0	0	0	0	0	0	0	0	1	1	0	0	2	2	0	0	4	0	0	0	0	0	0	0	0	52	46	86	0	0	0	7	46	89	3	0	0	0	7	0	0	0	0	0	12
ENSCHIG00000002014	0	0	0	3	3	0	0	2	1	2	3	0	0	1	1	0	4	3	2	0	0	0	0	0	1	0	0	0	9	158	23	183	130	40	0	33	23	47	3	0	0	0	0	0	0	0	1	0	20
ENSCHIG00000002015	3	25	7	11	26	24	8	23	20	33	34	18	8	2	2	25	9	7	27	14	11	7	12	19	15	24	14	5	24	39	74	60	8	0	81	35	13	104	21	0	846	0	23	33	5	0	67	43	144
ENSCHIG00000002016	0	0	1	2	2	3	0	1	0	2	0	0	4	1	0	4	2	1	3	3	7	1	7	1	1	4	4	0	4	7	133	0	0	0	82	3	0	36	3	0	0	0	0	0	3	0	97	120	0
ENSCHIG00000002017	5	0	3	3	1	0	0	2	3	0	0	1	3	1	0	0	0	0	0	1	2	0	0	2	0	0	1	0	10	0	0	198	0	0	0	0	0	15	0	0	0	0	134	0	0	0	0	0	0
ENSCHIG00000002018	0	0	0	0	0	0	0	0	0	0	0	0	0	0	0	0	0	0	0	0	0	0	0	0	0	0	0	0	0	19	0	0	0	0	0	49	0	0	1	0	0	0	0	0	0	0	0	0	0
ENSCHIG00000002019	3	0	1	3	0	1	0	0	0	0	0	0	0	1	0	0	0	0	0	3	0	0	6	0	0	0	2	0	0	0	16	0	61	0	0	0	165	0	6	0	0	0	68	0	0	0	26	5	6
ENSCHIG00000002020	233	173	343	414	443	357	165	380	419	465	360	82	253	302	121	380	293	251	298	448	342	379	459	578	405	278	208	277	308	129	130	365	130	1	5	194	120	64	114	0	21	0	107	462	149	0	680	0	12
ENSCHIG00000002021	0	0	0	0	0	0	0	0	0	0	0	0	0	1	0	0	0	0	0	0	0	0	0	0	0	0	0	0	0	0	0	0	0	0	0	23	0	0	2	0	0	0	0	0	0	0	0	27	0
ENSCHIG00000002022	500	331	212	265	260	170	673	183	398	267	141	747	219	274	400	83	249	226	181	124	310	141	146	292	341	276	128	167	236	529	285	83	49	1257	472	179	483	278	429	389	0	563	77	0	1003	1	275	388	210
ENSCHIG00000002023	7	0	1	0	0	0	0	0	0	0	0	0	0	0	0	0	0	0	0	0	0	0	0	0	1	0	0	0	0	0	74	43	149	2	266	22	37	90	3	0	0	0	167	0	0	0	86	190	3
ENSCHIG00000002025	0	0	0	0	0	0	0	0	1	0	0	0	0	0	0	0	0	0	0	0	0	0	0	0	0	0	0	0	0	0	0	0	62	0	0	0	0	0	0	0	0	0	166	0	0	0	0	153	0
ENSCHIG00000002026	3	0	0	0	0	0	0	0	0	0	0	0	0	0	0	0	0	0	0	0	0	0	1	0	0	0	0	0	0	0	0	0	0	0	0	0	0	0	0	0	0	0	0	0	0	0	0	0	26
ENSCHIG00000002027	0	0	0	0	0	0	0	0	0	0	0	0	0	0	0	0	0	0	0	0	0	0	0	0	0	0	0	0	0	0	0	0	1	5	0	1	2	0	0	0	0	5	0	0	0	0	1	0	1
ENSCHIG00000002028	143	184	122	328	468	307	203	154	405	467	467	292	165	208	892	358	145	224	630	267	232	145	144	386	395	166	180	218	546	164	0	1	409	638	11	171	176	57	146	0	0	0	167	489	77	0	4	362	232
ENSCHIG00000002029	0	0	0	0	0	0	0	0	0	0	0	0	0	0	0	0	0	0	0	0	0	0	0	0	0	0	0	0	0	103	0	1	43	0	0	20	0	9	0	0	0	0	66	0	151	1	11	0	0
ENSCHIG00000002030	0	8	1	1	1	0	2	5	2	0	3	10	2	0	3	2	4	5	7	0	11	1	10	1	7	17	9	1	0	13	41	248	4	1	55	5	13	77	36	0	0	0	98	0	1	0	18	5	2
ENSCHIG00000002032	11	3	6	1	1	2	1	2	4	0	2	0	3	1	5	0	6	4	0	6	1	3	4	0	1	7	1	0	1	0	0	19	0	115	51	11	4	0	42	0	0	0	40	0	1	0	0	0	10
ENSCHIG00000002033	6	3	3	0	0	1	0	0	0	1	0	0	1	3	0	0	0	3	0	1	1	6	0	1	2	0	0	2	2	0	57	0	0	0	0	0	22	0	0	0	0	0	24	0	0	0	0	0	9
ENSCHIG00000002034	0	0	0	0	0	0	0	0	0	0	0	0	0	0	0	0	0	0	0	0	0	0	0	0	0	0	0	0	0	1	0	0	0	0	0	0	0	0	0	0	0	0	0	0	0	0	0	1	0
ENSCHIG00000002035	0	3	0	0	0	0	0	0	0	0	3	0	0	0	0	0	0	0	0	0	0	0	0	0	0	4	0	1	0	34	81	26	0	328	42	0	0	70	38	0	0	0	0	0	3	0	4	0	0
ENSCHIG00000002036	0	0	0	0	0	0	0	0	0	0	0	0	0	0	0	0	0	0	0	0	0	0	0	0	0	0	0	0	0	9	34	168	0	0	0	0	0	0	0	0	0	0	0	0	0	0	0	0	14
ENSCHIG00000002037	212	321	406	114	69	104	53	265	71	90	122	0	204	320	4	89	214	104	92	279	178	306	362	230	74	145	154	170	43	2	24	0	5	0	0	13	383	25	30	27	0	1	288	0	0	81	5	228	1
ENSCHIG00000002038	108	336	195	574	303	459	135	174	709	347	1339	174	346	393	414	790	195	380	675	178	270	165	308	287	184	382	339	96	176	176	148	282	405	705	88	100	468	76	226	0	0	0	251	612	347	0	150	249	29
ENSCHIG00000002039	0	0	0	0	0	0	0	0	0	0	0	0	0	0	0	0	0	0	0	0	0	0	0	0	0	0	0	0	0	0	0	0	0	0	0	0	0	0	5	0	0	0	0	0	0	0	1	0	0
ENSCHIG00000002040	0	0	0	0	0	0	0	0	0	0	0	0	0	0	0	0	0	0	0	0	0	0	0	0	0	0	0	0	0	0	0	0	0	0	0	0	0	3	0	0	0	0	0	0	0	0	0	0	0
ENSCHIG00000002041	0	1	0	0	0	0	0	0	0	0	0	0	0	0	0	0	0	0	0	0	0	1	0	0	0	0	0	0	0	0	0	0	0	0	0	0	0	0	0	0	0	0	0	0	0	0	0	0	0
ENSCHIG00000002042	0	0	0	0	0	0	0	0	0	0	1	0	0	0	0	2	0	0	0	0	0	0	0	0	0	0	0	0	0	138	134	351	140	21	80	194	88	65	258	0	0	0	59	0	10	0	278	236	5
ENSCHIG00000002043	0	0	0	0	0	2	0	4	0	1	0	0	1	0	4	1	0	1	1	3	5	0	0	2	0	0	1	4	1	0	0	0	0	0	0	0	88	0	61	0	0	0	0	0	0	0	0	0	16
ENSCHIG00000002044	0	0	0	0	0	0	0	0	0	0	0	0	0	0	0	0	0	0	0	0	0	0	0	0	0	0	0	0	0	0	30	0	0	0	0	0	0	0	0	0	0	0	0	0	0	0	32	0	0
ENSCHIG00000002045	9	12	1	2	0	2	11	5	3	4	0	0	7	1	0	2	19	17	4	0	8	6	14	0	0	2	3	1	0	5	0	0	0	0	0	4	74	3	0	0	0	0	11	0	0	0	0	28	0
ENSCHIG00000002046	3	0	0	6	0	6	0	0	1	3	2	0	0	0	0	3	0	4	5	0	0	2	0	3	3	1	4	0	3	128	0	0	121	98	0	35	0	22	0	0	0	0	10	0	0	0	0	2	0
ENSCHIG00000002047	0	0	0	0	0	0	0	0	0	2	1	0	0	0	0	0	3	2	0	0	0	0	0	0	0	0	0	0	0	0	0	0	7	0	48	31	0	0	35	0	0	0	63	0	1	0	0	0	0
ENSCHIG00000002048	4	0	0	0	0	0	0	0	0	0	0	0	0	0	0	0	0	0	0	0	0	0	0	0	0	0	0	0	0	72	138	1	0	0	303	165	212	47	37	0	0	0	106	173	11	0	1	78	134
ENSCHIG00000002049	3	0	0	2	3	9	0	1	1	5	0	0	0	19	0	0	0	0	0	0	0	0	1	1	0	0	1	0	0	0	0	63	0	0	0	31	51	31	6	0	0	0	78	0	0	0	267	47	46
ENSCHIG00000002050	0	0	0	0	0	0	0	0	4	0	0	0	0	0	0	0	0	2	0	0	0	0	0	0	0	3	0	3	0	2	67	0	24	2	10	72	3	0	21	0	0	0	0	0	11	0	2	0	0
ENSCHIG00000002051	201	148	95	76	89	127	81	73	116	74	99	6	83	106	17	89	113	77	88	104	108	114	94	106	135	129	88	100	102	0	0	62	0	0	0	0	0	12	0	0	0	0	26	0	0	0	0	0	0
ENSCHIG00000002052	0	0	0	3	0	4	2	0	0	0	3	0	0	0	2	8	3	7	2	0	0	0	2	0	1	0	5	1	1	35	81	66	0	0	0	72	0	70	20	0	0	0	0	0	0	0	0	0	8
ENSCHIG00000002053	0	11	0	5	2	1	0	9	4	2	0	0	0	1	3	3	1	0	10	3	6	6	0	9	1	2	4	0	9	14	188	0	65	0	5	112	40	116	99	0	0	0	179	0	1	0	57	0	35
ENSCHIG00000002054	0	0	0	0	0	0	0	0	0	0	0	0	0	0	0	0	0	0	0	0	0	0	0	0	0	0	0	0	0	0	0	0	2	0	0	0	0	0	0	0	0	0	0	0	0	0	0	0	0
ENSCHIG00000002055	0	0	0	0	0	0	0	0	0	0	0	0	0	0	0	0	0	0	0	0	0	0	0	0	0	0	0	0	0	52	0	0	0	0	43	0	167	25	42	0	0	0	0	0	0	0	0	10	0
ENSCHIG00000002056	2	36	12	15	9	17	6	8	7	6	52	0	0	2	2	20	13	18	19	21	40	15	21	8	22	58	16	7	4	0	31	5	0	322	16	3	56	32	19	0	0	0	0	0	0	0	44	80	0
ENSCHIG00000002057	2	7	1	5	1	14	7	1	4	2	1	0	0	0	3	13	5	10	4	5	1	1	1	8	10	10	11	4	3	18	60	23	97	371	234	105	60	7	152	17	0	0	25	0	93	0	0	45	12
ENSCHIG00000002058	0	0	0	0	0	0	0	0	0	0	0	0	0	0	0	0	0	0	0	0	0	0	0	0	0	0	0	0	0	0	0	0	0	0	0	1	0	5	0	0	0	0	0	0	0	0	0	0	0
ENSCHIG00000002059	0	0	0	0	0	0	0	0	0	0	0	0	0	0	0	0	0	0	0	0	0	0	0	0	0	0	0	0	0	0	0	0	0	0	0	0	0	0	0	0	0	0	0	0	0	0	0	20	0
ENSCHIG00000002060	0	0	0	0	0	0	0	0	0	0	0	0	0	0	0	0	0	0	0	0	0	0	0	0	0	0	0	0	0	26	0	0	5	114	16	147	24	62	83	0	0	6	21	0	0	0	0	1	105
ENSCHIG00000002061	9	0	1	7	0	0	0	0	0	1	0	0	3	6	0	0	3	0	1	5	0	0	4	4	0	1	0	0	1	0	0	13	0	0	0	37	0	0	0	0	0	0	13	19	0	0	0	20	0
ENSCHIG00000002062	0	0	0	0	0	0	0	0	0	0	0	0	0	0	0	0	0	0	0	0	0	0	0	0	0	0	0	0	0	0	10	7	0	0	0	17	0	78	0	0	0	0	0	0	0	0	0	0	0
ENSCHIG00000002063	0	0	0	0	0	0	0	0	0	0	0	0	0	0	0	0	0	0	0	0	0	0	0	0	0	0	0	0	0	0	0	74	4	0	0	0	0	0	0	0	0	0	68	0	0	5	0	0	0
ENSCHIG00000002064	0	0	0	0	0	0	0	0	0	0	0	0	0	0	0	0	0	0	0	0	0	0	0	0	0	0	0	0	0	0	2	0	0	0	6	0	0	0	0	0	0	0	0	0	0	0	0	0	0
ENSCHIG00000002065	0	1	0	1	2	7	0	0	2	1	1	0	0	1	0	0	0	7	2	0	0	0	2	0	1	2	2	3	0	5	0	0	145	0	0	0	0	2	1	0	0	0	282	0	0	0	5	0	0
ENSCHIG00000002066	2	0	5	4	0	0	0	0	0	0	0	0	0	2	0	0	0	0	0	4	0	6	3	1	0	0	0	0	0	18	0	175	167	0	8	13	28	18	179	0	0	0	38	0	2	0	0	31	56
ENSCHIG00000002067	0	0	0	0	0	0	0	0	0	0	0	0	0	0	0	0	0	0	0	0	0	0	0	0	0	0	0	0	0	13	0	64	0	0	78	12	0	2	101	0	0	0	0	0	198	322	0	0	6
ENSCHIG00000002068	9	17	14	15	33	7	2	15	27	17	17	3	6	2	1	20	17	6	36	23	21	7	3	13	18	5	12	5	17	122	128	43	3	1	185	48	65	27	13	0	0	0	90	0	53	0	27	213	51
ENSCHIG00000002069	327	223	388	568	420	294	66	352	429	398	371	90	328	616	160	355	328	252	495	498	224	330	342	447	323	287	249	369	277	63	142	5	47	0	17	60	252	267	167	0	0	0	238	0	67	0	253	568	141
ENSCHIG00000002070	0	0	0	0	0	0	0	0	0	0	0	0	0	0	0	0	0	0	0	0	0	0	0	0	0	0	0	0	0	4	32	0	103	0	5	1	0	44	5	0	0	0	0	0	306	0	38	0	14
ENSCHIG00000002071	38	2	16	36	17	25	20	10	27	26	10	30	23	29	14	21	21	20	17	17	15	14	8	21	10	16	6	13	10	99	0	323	96	2	64	137	90	57	16	0	0	0	8	1	48	0	130	0	3
ENSCHIG00000002072	0	1	2	26	20	8	0	4	19	23	30	2	4	8	8	26	1	6	57	15	4	6	3	27	18	3	1	4	13	0	18	0	0	0	0	40	76	0	17	0	0	0	0	0	0	0	5	22	0
ENSCHIG00000002074	118	40	61	133	97	53	135	35	156	89	63	68	72	149	249	74	95	118	50	52	88	66	48	138	81	44	46	79	112	539	39	446	361	668	224	324	227	318	145	1656	0	0	324	702	351	0	519	329	82
ENSCHIG00000002075	0	0	0	0	0	0	0	0	0	0	0	0	0	0	0	0	0	0	0	0	0	0	0	0	0	0	0	0	0	70	37	50	0	0	38	178	94	263	70	0	0	0	16	0	184	0	1	30	81
ENSCHIG00000002076	0	0	0	0	0	0	0	0	0	0	0	0	0	0	0	0	0	0	0	0	0	0	0	0	0	0	0	0	0	2	5	40	0	0	0	91	0	66	3	0	0	2454	92	0	0	1	0	0	31
ENSCHIG00000002077	11	101	7	4	37	78	52	9	26	38	1	3	93	4	1	1	11	6	2	3	138	16	14	1	0	1	8	0	0	8	0	0	29	0	11	0	77	6	32	0	0	0	6	0	0	0	91	0	16
ENSCHIG00000002078	0	0	0	0	0	0	0	0	0	0	0	0	0	0	0	0	0	0	0	0	0	0	0	0	0	0	0	0	0	0	0	4	54	0	0	0	0	0	95	0	0	0	8	0	0	0	0	0	100
ENSCHIG00000002079	0	0	0	0	0	0	0	0	0	0	0	0	0	0	0	0	0	0	0	0	0	0	0	0	0	0	0	0	0	4	0	0	0	16	136	0	0	0	0	0	0	0	0	0	0	0	0	0	0
ENSCHIG00000002080	0	0	0	0	0	0	0	0	0	0	0	0	0	1	0	0	0	0	0	0	3	0	0	0	0	0	0	0	0	15	0	0	0	0	0	0	0	0	0	0	0	0	2	0	2	0	0	0	0
ENSCHIG00000002081	0	0	0	0	0	0	0	0	0	0	0	0	0	0	0	0	0	0	0	0	0	0	0	0	0	0	0	0	0	0	0	0	0	0	0	0	0	0	0	0	0	0	0	0	0	0	0	0	0
ENSCHIG00000002082	0	0	0	0	0	0	0	0	0	0	0	0	0	0	0	0	0	0	0	0	0	0	0	0	0	0	0	0	0	172	16	0	159	0	0	16	41	0	24	0	2	0	0	0	0	0	98	0	48
ENSCHIG00000002084	81	0	125	65	0	5	0	1	1	1	1	0	0	53	1	0	2	0	0	57	1	222	69	110	3	2	0	12	0	220	234	484	263	740	349	136	222	282	165	2229	634	851	327	1	77	5	113	337	191
ENSCHIG00000002085	34	966	660	571	620	601	188	869	385	642	498	532	325	10	530	1169	1227	1482	1383	1053	939	1220	400	339	803	1380	547	1449	455	15	0	3	0	0	15	2	17	167	123	633	0	0	0	0	31	0	0	0	0
ENSCHIG00000002086	0	0	0	0	0	0	0	0	0	0	0	0	0	0	0	0	0	0	0	0	0	0	0	0	0	0	0	0	0	0	0	0	2	0	67	0	0	0	0	0	0	0	0	0	0	0	0	0	0
ENSCHIG00000002087	1	2	1	0	0	1	4	0	0	1	1	0	0	0	0	1	0	0	1	1	2	0	0	0	0	3	3	1	0	0	0	0	0	0	0	0	0	0	0	0	0	0	0	0	0	0	0	0	0
ENSCHIG00000002088	1	0	0	0	0	0	0	0	0	0	1	0	0	0	0	0	0	0	0	0	0	0	0	0	0	0	0	0	0	54	3	0	0	0	0	0	0	0	0	0	0	0	107	0	0	0	0	0	10
ENSCHIG00000002089	0	0	0	0	0	0	0	0	0	0	0	0	0	0	0	0	0	0	0	0	0	0	0	0	0	0	0	0	0	0	0	0	0	0	0	0	0	0	0	0	0	0	0	0	0	0	0	42	0
ENSCHIG00000002090	0	0	0	0	0	0	0	0	0	0	0	0	0	0	0	0	0	0	0	0	0	0	0	0	0	0	0	0	0	104	0	0	0	0	0	0	0	0	0	0	0	0	5	0	65	0	0	0	125
ENSCHIG00000002091	1	0	0	1	0	0	0	0	0	0	0	0	0	0	0	0	0	0	0	0	0	2	7	0	0	0	0	0	0	0	0	0	0	0	0	65	0	0	0	0	0	0	0	0	0	0	0	4	0
ENSCHIG00000002092	0	0	0	0	0	0	0	0	0	0	0	0	0	0	0	0	0	0	0	0	0	0	0	0	0	0	0	0	0	0	30	0	0	0	0	21	104	0	2	0	0	0	70	0	0	0	0	0	0
ENSCHIG00000002093	8	1	7	10	2	2	2	9	5	4	0	0	2	21	0	15	6	8	20	3	0	32	8	15	12	1	4	16	0	36	0	0	0	0	0	11	0	28	3	0	0	0	104	0	0	0	0	81	0
ENSCHIG00000002094	133	49	24	23	14	38	25	8	29	23	22	96	14	47	24	33	23	47	15	150	109	42	33	28	72	62	20	49	35	0	35	0	0	0	0	0	0	0	0	0	0	0	0	0	0	0	3	0	0
ENSCHIG00000002095	2	0	0	0	0	0	0	0	0	0	0	0	0	0	0	0	0	0	0	0	0	0	0	0	0	0	0	0	0	142	0	0	0	0	0	41	3	25	14	0	0	0	84	0	87	77	47	0	0
ENSCHIG00000002096	7	0	0	4	0	0	0	0	5	0	8	0	0	1	0	6	0	1	2	1	0	0	0	0	0	0	0	0	1	1	0	0	24	0	0	1	0	82	2	0	0	0	6	0	0	0	110	145	0
ENSCHIG00000002098	0	0	0	0	0	0	0	0	0	0	0	0	0	0	0	0	0	0	0	0	0	0	0	0	0	0	0	0	2	0	3	87	15	0	84	0	0	0	0	0	0	0	0	0	0	0	7	0	9
ENSCHIG00000002099	0	0	0	0	0	0	0	0	0	0	0	0	0	0	0	0	0	0	0	0	0	0	0	0	0	0	0	0	0	27	43	0	0	0	0	0	0	0	2	0	0	0	0	0	0	0	0	0	0
ENSCHIG00000002100	0	0	0	0	0	0	0	0	0	0	0	0	0	0	0	0	0	0	0	0	0	0	0	0	0	0	0	0	0	5	3	0	130	0	75	104	13	15	2	0	0	0	0	0	4	64	0	4	9
ENSCHIG00000002101	0	0	0	0	0	0	0	0	0	0	0	0	0	0	0	0	0	0	0	0	0	0	0	0	0	0	0	0	0	85	0	0	17	0	0	0	64	0	0	0	0	0	0	0	0	0	0	0	0
ENSCHIG00000002102	0	0	3	0	0	0	0	0	0	0	0	15	0	8	0	0	0	0	0	0	0	1	1	0	0	0	0	0	0	2	0	0	0	0	0	0	0	0	2	0	0	0	0	0	0	0	0	0	0
ENSCHIG00000002103	2	2	1	1	2	0	6	2	3	1	1	0	0	0	0	0	1	0	3	1	0	0	2	2	0	4	0	0	0	0	0	0	48	202	0	38	84	0	28	0	0	0	0	0	0	0	0	0	0
ENSCHIG00000002104	0	2	0	0	3	0	0	0	1	2	1	0	0	0	0	0	0	0	1	1	1	1	1	6	0	0	0	0	0	0	0	139	65	0	1	2	0	0	0	0	0	0	19	0	307	0	274	32	0
[truncated: 24,556 more rows]
[truncated: 10 more columns]
