# Supplementary material for: Transcriptome profile of goat folliculogenesis reveals the interaction of oocyte and granulosa cell in correlation with different fertility population
Source: Sci Rep. 2021 Aug 3;11:15698. doi: 10.1038/s41598-021-95215-z (PMC8333342; doi:10.1038/s41598-021-95215-z)
Supplement: Supplementary file 3 — Supplementary Information 3. [file 41598_2021_95215_MOESM3_ESM.xlsx]

## Sheet: Sheet1
Group	Lambing	Follicle	Sample ID	Number of input reads	Uniquely mapped reads number	Uniquely mapped reads %		Sample	Number of input reads	Uniquely mapped reads number	Uniquely mapped reads %
GCs	High	Large	HLG_7	72341160	66384096	0.9177
GCs	High	Large	HLG_8	72950357	67290118	0.9224
GCs	High	Large	HLG_9	75628082	68306200	0.9032
GCs	High	Large	HLG_10	72161003	68112988	0.9439
GCs	High	Medium	HMG_5	76204321	67047917	0.8798
GCs	High	Medium	HMG_7	75768165	69689160	0.9198
GCs	High	Medium	HMG_8	69957482	63102420	0.902
GCs	High	Medium	HMG_9	67435423	62043704	0.92
GCs	High	Medium	HMG_10	67034190	61317700	0.9147
GCs	High	Small	HSG_7	75930726	71357111	0.9398
GCs	High	Small	HSG_8	75596506	71431452	0.9449
GCs	High	Small	HSG_9	68954181	37915092	0.5499
GCs	High	Small	HSG_10	71121904	65719063	0.924
GCs	Low	Large	LLG_8	70038024	66146367	0.9444
GCs	Low	Large	LLG_9	72839146	65469371	0.8988
GCs	Low	Large	LLG_10	63122757	52790494	0.8363
GCs	Low	Medium	LMG_5	56460193	51564614	0.9133
GCs	Low	Medium	LMG_7	75647178	71188925	0.9411
GCs	Low	Medium	LMG_8	71048850	66447365	0.9352
GCs	Low	Medium	LMG_9	70741467	67009170	0.9472
GCs	Low	Medium	LMG_10	75850618	70956099	0.9355
GCs	Low	Small	LSG_5	67524433	60533961	0.8965
GCs	Low	Small	LSG_7	75892333	67172658	0.8851
GCs	Low	Small	LSG_8	75442612	70371549	0.9328
GCs	Low	Small	LSG_9	70155187	62937485	0.8971
GCs	Low	Small	LSG_10	71737372	65792803	0.9171
Oocyte	High	Large	Sample_HLO_1	32295493	25039332	0.7753
Oocyte	High	Large	Sample_HLO_2	36402906	26441347	0.7264
Oocyte	High	Large	Sample_HLO_3	28895600	20059415	0.6942
Oocyte	High	Large	Sample_HLO_4	35487971	25146261	0.7086
Oocyte	High	Large	Sample_HLO_5	36980763	29964799	0.8103
Oocyte	High	Medium	Sample_HMO_1	36843038	27771061	0.7538
Oocyte	High	Medium	Sample_HMO_2	36585670	26275672	0.7182
Oocyte	High	Medium	Sample_HMO_3	37222109	27030408	0.7262
Oocyte	High	Medium	Sample_HMO_4	36789283	24128397	0.6559
Oocyte	High	Medium	Sample_HMO_5	36999830	29094859	0.7864
Oocyte	High	Small	Sample_HSO_1	36808109	26986744	0.7332
Oocyte	High	Small	Sample_HSO_3	36563229	25951411	0.7098
Oocyte	High	Small	Sample_HSO_4	37118018	26792790	0.7218
Oocyte	High	Small	Sample_HSO_5	37247599	29132120	0.7821
Oocyte	Low	Large	Sample_LLO_1	36212898	28153418	0.7774
Oocyte	Low	Large	Sample_LLO_2	36069698	26023908	0.7215
Oocyte	Low	Large	Sample_LLO_3	37979047	25197264	0.6635
Oocyte	Low	Large	Sample_LLO_4	37153348	25368049	0.6828
Oocyte	Low	Large	Sample_LLO_5	36745721	28994445	0.7891
Oocyte	Low	Medium	Sample_LMO_1	37559483	27050373	0.7202
Oocyte	Low	Medium	Sample_LMO_2	34919428	18273920	0.5233
Oocyte	Low	Medium	Sample_LMO_3	36306101	24908360	0.6861
Oocyte	Low	Medium	Sample_LMO_4	36688435	30032913	0.8186
Oocyte	Low	Medium	Sample_LMO_5	37195721	29245125	0.7862
Oocyte	Low	Small	Sample_LSO_1	36539684	24663820	0.675
Oocyte	Low	Small	Sample_LSO_2	34865751	23665659	0.6788
Oocyte	Low	Small	Sample_LSO_3	35423529	25573482	0.7219
Oocyte	Low	Small	Sample_LSO_4	37421769	28056079	0.7497
Oocyte	Low	Small	Sample_LSO_5	37945059	27614627	0.7278
